# Supplementary material for: In Silico Approach Gives Insights into Ig-like Fold Containing Proteins in Vibrio parahaemolyticus: A Focus on the Fibrillar Adhesins
Source: Toxins (Basel). 2022 Feb 10;14(2):133. doi: 10.3390/toxins14020133 (PMC8877628; doi:10.3390/toxins14020133)
Supplement: Supplementary file 1 [file toxins-14-00133-s001.zip]

Archive with 1 entries (1 files):
- toxins-1555898-supplementary.xlsx
