# Supplementary material for: In Silico Approach Gives Insights into Ig-like Fold Containing Proteins in Vibrio parahaemolyticus: A Focus on the Fibrillar Adhesins
Source: Toxins (Basel). 2022 Feb 10;14(2):133. doi: 10.3390/toxins14020133 (PMC8877628; doi:10.3390/toxins14020133)
Supplement: Supplementary file 1 [file toxins-14-00133-s001.zip › toxins-1555898-supplementary.xlsx]

## Sheet: Supplemental Table S1.PubChem_c
CID accession	Compound name	Synonym	Molecular weight	Molecular formula	Polar area	Complexity	XLogP3	Heavy atom count	Hydrogen bond donor count	Hydrogen bond acceptor count	Rotable bond count	International Chemical Identifier (InChI)	iso-Simplified Molecular-Input Line-Entry System (SMILES)	InCHikey	IUPAC name	Medical subject headings	Annotation hits
72	3,4-Dihydroxybenzoic acid	3,4-DIHYDROXYBENZOIC ACID|protocatechuic acid|99-50-3|Protocatehuic acid|4-Carboxy-1,2-dihydroxybenzene|protocatechuate|Benzoic acid, 3,4-dihydroxy-|4,5-Dihydroxybenzoic acid|UNII-36R5QJ8L4B|MFCD00002509|Catechol-4-carboxylic Acid|CCRIS 6291|3, 4-Dihydroxybenzoic acid|CHEMBL37537|MLS000737807|36R5QJ8L4B|EINECS 202-760-0|CHEBI:36062|NSC 16631|BRN 1448841|1ykp|3,4-dihydroxybenzoic acid (protocatech…	154.12	C7H6O4	77.8	157	1.1	11	3	4	1	InChI=1S/C7H6O4/c8-5-2-1-4(7(10)11)3-6(5)9/h1-3,8-9H,(H,10,11)	C1=CC(=C(C=C1C(=O)O)O)O	YQUVCSBJEUQKSH-UHFFFAOYSA-N	3,4-dihydroxybenzoic acid	NULL	Biological Test Results|Biomolecular Interactions and Pathways|Chemical and Physical Properties|Classification|Food Additives and Ingredients|Literature|Names and Identifiers|Patents|Pharmacology and Biochemistry|Safety and Hazards|Toxicity|Use and Manufacturing|Biological Test Results: Active|Biological Test Results: Micromolar
176	Acetic acid	acetic acid|ethanoic acid|64-19-7|Ethylic acid|Acetic acid, glacial|Glacial acetic acid|Methanecarboxylic acid|Acetic acid glacial|Vinegar acid|Acetasol|Essigsaeure|Acide acetique|Vinegar|Aci-jel|Azijnzuur|Acido acetico|Kyselina octova|Octowy kwas|Pyroligneous acid|HOAc|Azijnzuur [Dutch]|Ethanoic acid monomer|acetyl alcohol|Essigsaeure [German]|ethoic acid|Caswell No. 003|Otic Tridesilon|Octowy k…	60.05	C2H4O2	37.3	31	-0.2	4	1	2	0	InChI=1S/C2H4O2/c1-2(3)4/h1H3,(H,3,4)	CC(=O)O	QTBSBXVTEAMEQO-UHFFFAOYSA-N	acetic acid	Acetic Acid	Agrochemical Information|Biological Test Results|Biomolecular Interactions and Pathways|Chemical and Physical Properties|Classification|Drug and Medication Information|Food Additives and Ingredients|Identification|Literature|Names and Identifiers|Patents|Pharmacology and Biochemistry|Safety and Hazards|Toxicity|Use and Manufacturing|Biological Test Results: Active|Biological Test Results: Micromo…
240	Benzaldehyde	benzaldehyde|100-52-7|Benzoic aldehyde|Phenylmethanal|Benzenecarbonal|Benzenecarboxaldehyde|Artificial almond oil|Benzenemethylal|Benzaldehyde FFC|Benzene carbaldehyde|Oil Of bitter almond|Benzene carboxaldehyde|Almond artificial essential oil|benzanoaldehyde|Benzylaldehyde|Benzoyl hydride|Caswell No. 076|Synthetic oil of bitter almond|Artificial essential oil of almond|NCI-C56133|benzaldehyd|Ben…	106.12	C7H6O	17.1	72.5	1.5	8	0	1	1	InChI=1S/C7H6O/c8-6-7-4-2-1-3-5-7/h1-6H	C1=CC=C(C=C1)C=O	HUMNYLRZRPPJDN-UHFFFAOYSA-N	benzaldehyde	NULL	Biological Test Results|Biomolecular Interactions and Pathways|Chemical and Physical Properties|Classification|Food Additives and Ingredients|Identification|Literature|Names and Identifiers|Patents|Pharmacology and Biochemistry|Safety and Hazards|Toxicity|Use and Manufacturing|Biological Test Results: Active|Biological Test Results: Micromolar
243	Benzoic acid	benzoic acid|65-85-0|Dracylic acid|benzenecarboxylic acid|Carboxybenzene|Benzeneformic acid|phenylformic acid|Benzenemethanoic acid|Phenylcarboxylic acid|Retardex|Benzoesaeure GK|Benzoesaeure GV|Retarder BA|Tenn-Plas|Acide benzoique|Salvo liquid|Solvo powder|Benzoesaeure|Flowers of benzoin|Flowers of benjamin|Benzoic acid, tech.|Unisept BZA|HA 1 (acid)|Kyselina benzoova|Benzoic acid (natural)|Ben…	122.12	C7H6O2	37.3	104	1.9	9	1	2	1	InChI=1S/C7H6O2/c8-7(9)6-4-2-1-3-5-6/h1-5H,(H,8,9)	C1=CC=C(C=C1)C(=O)O	WPYMKLBDIGXBTP-UHFFFAOYSA-N	benzoic acid	Benzoic Acid	Agrochemical Information|Biological Test Results|Biomolecular Interactions and Pathways|Chemical and Physical Properties|Classification|Drug and Medication Information|Food Additives and Ingredients|Identification|Literature|Names and Identifiers|Patents|Pharmacology and Biochemistry|Safety and Hazards|Toxicity|Use and Manufacturing|Biological Test Results: Active|Biological Test Results: Micromo…
244	Benzyl Alcohol	benzyl alcohol|phenylmethanol|benzenemethanol|100-51-6|phenylcarbinol|Benzoyl alcohol|benzylalcohol|Benzenecarbinol|Hydroxytoluene|Phenylmethyl alcohol|alpha-Toluenol|(Hydroxymethyl)benzene|Phenolcarbinol|Benzal alcohol|alpha-hydroxytoluene|benzylic alcohol|Alcool benzylique|Benzylicum|Methanol, phenyl-|Phenylcarbinolum|hydroxymethylbenzene|Phenyl-Methanol|BENZYL-ALCOHOL|Euxyl K 100|Bentalol|Arom…	108.14	C7H8O	20.2	55.4	1.1	8	1	1	1	InChI=1S/C7H8O/c8-6-7-4-2-1-3-5-7/h1-5,8H,6H2	C1=CC=C(C=C1)CO	WVDDGKGOMKODPV-UHFFFAOYSA-N	phenylmethanol	Benzyl Alcohol	Biological Test Results|Biomolecular Interactions and Pathways|Chemical and Physical Properties|Classification|Drug and Medication Information|Food Additives and Ingredients|Identification|Literature|Names and Identifiers|Patents|Pharmacology and Biochemistry|Safety and Hazards|Toxicity|Use and Manufacturing|Biological Test Results: Active|Biological Test Results: Micromolar
264	Butyric acid	butyric acid|butanoic acid|107-92-6|n-Butyric acid|n-Butanoic acid|propylformic acid|ethylacetic acid|Butanic acid|1-propanecarboxylic acid|1-Butyric acid|Buttersaeure|butanoate|Butyric acid (natural)|Kyselina maselna|Propanecarboxylic acid|Buttersaeure [German]|1-butanoic acid|FEMA Number 2221|Kyselina maselna [Czech]|FEMA No. 2221|CCRIS 6552|HSDB 940|butoic acid|2-butanoate|NSC 8415|UNII-40UIR9…	88.11	C4H8O2	37.3	49.5	0.8	6	1	2	2	InChI=1S/C4H8O2/c1-2-3-4(5)6/h2-3H2,1H3,(H,5,6)	CCCC(=O)O	FERIUCNNQQJTOY-UHFFFAOYSA-N	butanoic acid	Butyric Acid	Biological Test Results|Biomolecular Interactions and Pathways|Chemical and Physical Properties|Classification|Drug and Medication Information|Food Additives and Ingredients|Identification|Literature|Names and Identifiers|Patents|Pharmacology and Biochemistry|Safety and Hazards|Toxicity|Use and Manufacturing|Biological Test Results: Active|Biological Test Results: Micromolar
311	Citric acid	citric acid|77-92-9|2-hydroxypropane-1,2,3-tricarboxylic acid|Citric acid, anhydrous|Anhydrous citric acid|Citro|Citretten|Aciletten|Chemfill|Hydrocerol A|1,2,3-Propanetricarboxylic acid, 2-hydroxy-|Kyselina citronova|2-hydroxy-1,2,3-propanetricarboxylic acid|2-Hydroxytricarballylic acid|Citric acid anhydrous|Caswell No. 221C|F 0001 (polycarboxylic acid)|3-Carboxy-3-hydroxypentane-1,5-dioic acid|…	192.12	C6H8O7	132	227	-1.7	13	4	7	5	InChI=1S/C6H8O7/c7-3(8)1-6(13,5(11)12)2-4(9)10/h13H,1-2H2,(H,7,8)(H,9,10)(H,11,12)	C(C(=O)O)C(CC(=O)O)(C(=O)O)O	KRKNYBCHXYNGOX-UHFFFAOYSA-N	2-hydroxypropane-1,2,3-tricarboxylic acid	Citric Acid	Agrochemical Information|Biological Test Results|Biomolecular Interactions and Pathways|Chemical and Physical Properties|Classification|Drug and Medication Information|Food Additives and Ingredients|Identification|Literature|Names and Identifiers|Patents|Pharmacology and Biochemistry|Safety and Hazards|Toxicity|Use and Manufacturing|Biological Test Results: Active|Biological Test Results: Micromo…
332	2-Methoxy-4-vinylphenol	2-Methoxy-4-vinylphenol|7786-61-0|4-vinylguaiacol|4-Hydroxy-3-methoxystyrene|p-Vinylguaiacol|4-ETHENYL-2-METHOXYPHENOL|Phenol, 4-ethenyl-2-methoxy-|para-vinylguaiacol|o-methoxy-p-vinylphenol|p-Vinyl guaiacol|4-vinyl-2-methoxyphenol|4-Hydroxy-3-methoxyvinylbenzene|2-METHOXY-4-VINYL-PHENOL|Phenol, 2-methoxy-4-vinyl-|UNII-DA069CTH0O|Guaiacol, 4-vinyl|2-methoxy-4-vinyl phenol|3-Methoxy-4-hydroxystyre…	150.17	C9H10O2	29.5	134	2.4	11	1	2	2	InChI=1S/C9H10O2/c1-3-7-4-5-8(10)9(6-7)11-2/h3-6,10H,1H2,2H3	COC1=C(C=CC(=C1)C=C)O	YOMSJEATGXXYPX-UHFFFAOYSA-N	4-ethenyl-2-methoxyphenol	NULL	Biological Test Results|Biomolecular Interactions and Pathways|Chemical and Physical Properties|Classification|Food Additives and Ingredients|Literature|Names and Identifiers|Patents|Pharmacology and Biochemistry|Safety and Hazards|Use and Manufacturing|Biological Test Results: Active
370	Gallic acid	Gallic acid|3,4,5-Trihydroxybenzoic acid|149-91-7|gallate|Benzoic acid, 3,4,5-trihydroxy-|Gallic acid, tech.|GALOP|Pyrogallol-5-carboxylic acid|Kyselina gallova|HSDB 2117|3,4,5-Trihydroxybenzoate|MFCD00002510|CCRIS 5523|Gallic acid polymer|NSC 674319|UNII-632XD903SP|Gallicum acidum|CHEBI:30778|AI3-16412|Kyselina 3,4,5-trihydroxybenzoova|CHEMBL288114|3,4,5-trihydroxy-Benzoic acid|632XD903SP|NSC201…	170.12	C7H6O5	98	169	0.7	12	4	5	1	InChI=1S/C7H6O5/c8-4-1-3(7(11)12)2-5(9)6(4)10/h1-2,8-10H,(H,11,12)	C1=C(C=C(C(=C1O)O)O)C(=O)O	LNTHITQWFMADLM-UHFFFAOYSA-N	3,4,5-trihydroxybenzoic acid	Gallic Acid	Biological Test Results|Biomolecular Interactions and Pathways|Chemical and Physical Properties|Classification|Drug and Medication Information|Food Additives and Ingredients|Identification|Literature|Names and Identifiers|Patents|Pharmacology and Biochemistry|Safety and Hazards|Toxicity|Use and Manufacturing|Biological Test Results: Active|Biological Test Results: Micromolar
379	Octanoic acid	octanoic acid|caprylic acid|124-07-2|n-octanoic acid|Octylic acid|n-caprylic acid|octoic acid|n-octylic acid|n-Octoic acid|neo-fat 8|1-heptanecarboxylic acid|Enantic acid|Octic acid|C-8 acid|Kaprylsaeure|Hexacid 898|Acido octanoico|Acide octanoique|1-octanoic acid|Acidum octanocium|Fatty acids, C6-10|FEMA No. 2799|Kyselina kaprylova|capryloate|C8:0|octylate|Octansaeure|NSC 5024|UNII-OBL58JN025|OC…	144.21	C8H16O2	37.3	89.3	3	10	1	2	6	InChI=1S/C8H16O2/c1-2-3-4-5-6-7-8(9)10/h2-7H2,1H3,(H,9,10)	CCCCCCCC(=O)O	WWZKQHOCKIZLMA-UHFFFAOYSA-N	octanoic acid	NULL	Agrochemical Information|Biological Test Results|Biomolecular Interactions and Pathways|Chemical and Physical Properties|Classification|Drug and Medication Information|Food Additives and Ingredients|Identification|Literature|Names and Identifiers|Patents|Pharmacology and Biochemistry|Safety and Hazards|Toxicity|Use and Manufacturing|Biological Test Results: Active|Biological Test Results: Micromo…
460	Guaiacol	guaiacol|2-Methoxyphenol|90-05-1|o-Methoxyphenol|2-Hydroxyanisole|Phenol, 2-methoxy-|Pyrocatechol monomethyl ether|Methylcatechol|Guaiastil|Anastil|Guaicol|1-Hydroxy-2-methoxybenzene|Pyroguaiac acid|o-Guaiacol|o-Hydroxyanisole|Guaicolina|Guajol|Guasol|Phenol, o-methoxy-|O-Methyl catechol|CREOSOTE, WOOD|Catechol monomethyl ether|Methoxyphenol|Guajakol|8021-39-4|2-Methoxy-Phenol|Hydroxyanisole|FEMA…	124.14	C7H8O2	29.5	83	1.3	9	1	2	1	InChI=1S/C7H8O2/c1-9-7-5-3-2-4-6(7)8/h2-5,8H,1H3	COC1=CC=CC=C1O	LHGVFZTZFXWLCP-UHFFFAOYSA-N	2-methoxyphenol	Guaiacol	Biological Test Results|Biomolecular Interactions and Pathways|Chemical and Physical Properties|Classification|Drug and Medication Information|Food Additives and Ingredients|Identification|Literature|Names and Identifiers|Patents|Pharmacology and Biochemistry|Safety and Hazards|Toxicity|Use and Manufacturing|Biological Test Results: Active|Biological Test Results: Micromolar
525	Malic acid	malic acid|DL-malic acid|6915-15-7|2-Hydroxysuccinic acid|2-Hydroxybutanedioic acid|617-48-1|malate|Butanedioic acid, hydroxy-|Kyselina jablecna|hydroxysuccinic acid|Pomalus acid|hydroxybutanedioic acid|Deoxytetraric acid|Malic acid, DL-|DL-2-hydroxybutanedioic acid|Hydroxybutandisaeure|alpha-Hydroxysuccinic acid|dl-Hydroxybutanedioic acid|Musashi-no-Ringosan|Caswell No. 537|FDA 2018|Monohydroxyb…	134.09	C4H6O5	94.8	129	-1.3	9	3	5	3	InChI=1S/C4H6O5/c5-2(4(8)9)1-3(6)7/h2,5H,1H2,(H,6,7)(H,8,9)	C(C(C(=O)O)O)C(=O)O	BJEPYKJPYRNKOW-UHFFFAOYSA-N	2-hydroxybutanedioic acid	NULL	Biological Test Results|Biomolecular Interactions and Pathways|Chemical and Physical Properties|Classification|Drug and Medication Information|Food Additives and Ingredients|Identification|Literature|Names and Identifiers|Patents|Pharmacology and Biochemistry|Safety and Hazards|Toxicity|Use and Manufacturing|Biological Test Results: Active
702	Ethanol	ethanol|ethyl alcohol|alcohol|64-17-5|Methylcarbinol|grain alcohol|Ethyl hydroxide|Ethyl hydrate|EtOH|Algrain|Anhydrol|Tecsol|Denatured alcohol|Hydroxyethane|Alkohol|Jaysol S|Potato alcohol|Cologne Spirit|Absolute ethanol|Ethanol 200 proof|Molasses alcohol|Spirits of wine|etanol|Aethylalkohol|Denatured ethanol|Aethanol|Alcool ethylique|1-Hydroxyethane|Fermentation alcohol|Alcohol, diluted|Tecsol …	46.07	C2H6O	20.2	2.8	-0.1	3	1	1	0	InChI=1S/C2H6O/c1-2-3/h3H,2H2,1H3	CCO	LFQSCWFLJHTTHZ-UHFFFAOYSA-N	ethanol	Ethanol	Agrochemical Information|Biological Test Results|Biomolecular Interactions and Pathways|Chemical and Physical Properties|Classification|Drug and Medication Information|Food Additives and Ingredients|Identification|Literature|Names and Identifiers|Patents|Pharmacology and Biochemistry|Safety and Hazards|Toxicity|Use and Manufacturing|Biological Test Results: Active|Biological Test Results: Micromo…
774	Histamine	histamine|51-45-6|2-(1H-imidazol-5-yl)ethanamine|Ergamine|1H-Imidazole-4-ethanamine|2-(4-Imidazolyl)ethylamine|Ergotidine|Eramin|5-Imidazoleethylamine|Theramine|2-Imidazol-4-ylethylamine|Free histamine|2-(1H-Imidazol-4-yl)ethanamine|65592-96-3|beta-Aminoethylimidazole|Imidazole-4-ethylamine|2-(1H-imidazol-4-yl)ethan-1-amine|beta-Aminoethylglyoxaline|Histamine Base|4-(2-Aminoethyl)-1H-imidazole|Is…	111.15	C5H9N3	54.7	64.7	-0.7	8	2	2	2	InChI=1S/C5H9N3/c6-2-1-5-3-7-4-8-5/h3-4H,1-2,6H2,(H,7,8)	C1=C(NC=N1)CCN	NTYJJOPFIAHURM-UHFFFAOYSA-N	2-(1H-imidazol-5-yl)ethanamine	Histamine	Biological Test Results|Biomolecular Interactions and Pathways|Chemical and Physical Properties|Classification|Drug and Medication Information|Identification|Literature|Names and Identifiers|Patents|Pharmacology and Biochemistry|Safety and Hazards|Toxicity|Use and Manufacturing|Biological Test Results: Active|Biological Test Results: Micromolar|Biological Test Results: Nanomolar
846	Kynurenine	kynurenine|343-65-7|dl-Kynurenine|2-Amino-4-(2-aminophenyl)-4-oxobutanoic acid|3-Anthraniloylalanine|3-Anthraniloyl-DL-alanine|Kynurenin|Alanine, 3-anthraniloyl-|Alanine, 3-anthraniloyl-, DL-|CHEBI:28683|Benzenebutanoic acid, alpha,2-diamino-gamma-oxo-|(+-)-Kynurenine|alpha-2-Diamino-gamma-oxobenzenebutyric acid|Quinurenine|Benzenebutanoic acid, .alpha.,2-diamino-.gamma.-oxo-|3039-10-9|rac-Kynure…	208.21	C10H12N2O3	106	255	-2.2	15	3	5	4	InChI=1S/C10H12N2O3/c11-7-4-2-1-3-6(7)9(13)5-8(12)10(14)15/h1-4,8H,5,11-12H2,(H,14,15)	C1=CC=C(C(=C1)C(=O)CC(C(=O)O)N)N	YGPSJZOEDVAXAB-UHFFFAOYSA-N	2-amino-4-(2-aminophenyl)-4-oxobutanoic acid	Kynurenine	Biological Test Results|Biomolecular Interactions and Pathways|Chemical and Physical Properties|Classification|Literature|Names and Identifiers|Patents|Pharmacology and Biochemistry|Biological Test Results: Active
875	Tartaric acid	DL-Tartaric acid|2,3-Dihydroxysuccinic acid|tartaric acid|2,3-Dihydroxybutanedioic acid|526-83-0|133-37-9|Racemic acid|Uvic acid|Traubensaure|Racemic tartaric acid|DL-Tartrate|Paratartaric acid|Paratartaric aicd|Resolvable tartaric acid|BUTANEDIOIC ACID, 2,3-DIHYDROXY-|(+)-Tartaric acid|Threaric acid|Acidum tartaricum|NSC62778|Tartaric acid D,L|Tartaric acid, L-(+)-|Baros|CHEBI:15674|dl-2,3-dihyd…	150.09	C4H6O6	115	134	-1.9	10	4	6	3	InChI=1S/C4H6O6/c5-1(3(7)8)2(6)4(9)10/h1-2,5-6H,(H,7,8)(H,9,10)	C(C(C(=O)O)O)(C(=O)O)O	FEWJPZIEWOKRBE-UHFFFAOYSA-N	2,3-dihydroxybutanedioic acid	NULL	Biological Test Results|Biomolecular Interactions and Pathways|Chemical and Physical Properties|Classification|Drug and Medication Information|Food Additives and Ingredients|Identification|Literature|Names and Identifiers|Patents|Safety and Hazards|Toxicity|Use and Manufacturing|Biological Test Results: Active
931	Naphthalene	naphthalene|91-20-3|Naphthalin|Naphthene|Camphor tar|Tar camphor|White tar|Albocarbon|Naphthaline|Moth flakes|Moth balls|naphtalene|Dezodorator|Naftalen|Mighty 150|napthalene|RCRA waste number U165|Mighty RD1|naftaleno|Mothballs|NCI-C52904|naftalina|naphtaline|naphthalen|NSC 37565|UNII-2166IN72UN|CHEMBL16293|CHEBI:16482|2166IN72UN|Naphthalene, 99%|MFCD00001742|NSC-37565|NCGC00090793-02|DSSTox_CID…	128.169	C10H8	0	80.6	3.3	10	0	0	0	InChI=1S/C10H8/c1-2-6-10-8-4-3-7-9(10)5-1/h1-8H	C1=CC=C2C=CC=CC2=C1	UFWIBTONFRDIAS-UHFFFAOYSA-N	naphthalene	NULL	Agrochemical Information|Biological Test Results|Biomolecular Interactions and Pathways|Chemical and Physical Properties|Classification|Drug and Medication Information|Identification|Literature|Names and Identifiers|Patents|Pharmacology and Biochemistry|Safety and Hazards|Toxicity|Use and Manufacturing|Biological Test Results: Active|Biological Test Results: Micromolar
957	1-Octanol	1-octanol|Octan-1-ol|octanol|111-87-5|N-octanol|Octyl alcohol|caprylic alcohol|Capryl alcohol|n-Octyl alcohol|Heptyl carbinol|1-Hydroxyoctane|Primary octyl alcohol|Alcohol C-8|n-Octan-1-ol|Octilin|Alfol 8|Sipol L8|Lorol 20|Dytol M-83|n-Caprylic alcohol|1-Octyl alcohol|n-Heptyl carbinol|EPAL 8|octyl-alcohol|N-octyl-alcohol|Octyl alcohol, normal-primary|Lorol C 8-98|n-Capryl alcohol|NSC 9823|1-Okta…	130.229	C8H18O	20.2	43.8	3	9	1	1	6	InChI=1S/C8H18O/c1-2-3-4-5-6-7-8-9/h9H,2-8H2,1H3	CCCCCCCCO	KBPLFHHGFOOTCA-UHFFFAOYSA-N	octan-1-ol	1-Octanol	Agrochemical Information|Biological Test Results|Biomolecular Interactions and Pathways|Chemical and Physical Properties|Classification|Drug and Medication Information|Food Additives and Ingredients|Literature|Names and Identifiers|Patents|Pharmacology and Biochemistry|Safety and Hazards|Toxicity|Use and Manufacturing|Biological Test Results: Active|Biological Test Results: Micromolar
985	Palmitic acid	palmitic acid|Hexadecanoic acid|57-10-3|Cetylic acid|palmitate|n-Hexadecanoic acid|Hexadecylic acid|Hydrofol|n-Hexadecoic acid|1-Pentadecanecarboxylic acid|Palmitinic acid|Pentadecanecarboxylic acid|C16 fatty acid|hexaectylic acid|1-Hexyldecanoic Acid|hexadecoic acid|hexadecanoate|Industrene 4516|Emersol 140|Emersol 143|Hystrene 8016|Hystrene 9016|Palmitinsaeure|Palmitic acid, pure|Palmitic acid …	256.42	C16H32O2	37.3	178	6.4	18	1	2	14	InChI=1S/C16H32O2/c1-2-3-4-5-6-7-8-9-10-11-12-13-14-15-16(17)18/h2-15H2,1H3,(H,17,18)	CCCCCCCCCCCCCCCC(=O)O	IPCSVZSSVZVIGE-UHFFFAOYSA-N	hexadecanoic acid	Palmitic Acid	Biological Test Results|Biomolecular Interactions and Pathways|Chemical and Physical Properties|Classification|Drug and Medication Information|Food Additives and Ingredients|Identification|Literature|Names and Identifiers|Patents|Pharmacology and Biochemistry|Safety and Hazards|Toxicity|Use and Manufacturing|Biological Test Results: Active|Biological Test Results: Micromolar
995	Phenanthrene	PHENANTHRENE|85-01-8|Phenanthren|Phenanthrin|Phenanthracene|Ravatite|UNII-448J8E5BST|CHEMBL46730|448J8E5BST|CHEBI:28851|MFCD00001168|NSC-26256|Phenantrin|DSSTox_CID_4254|Phenanthrene-[U-13C]|DSSTox_RID_77342|DSSTox_GSID_24254|Phenanthren [German]|CAS-85-01-8|Phenanthrene, pure|PEY|CCRIS 1233|HSDB 2166|EINECS 201-581-5|NSC 26256|phenanthroline;|AI3-00790|9-Phenanthrene|phenanthrene-ring|Phenanthre…	178.23	C14H10	0	174	4.5	14	0	0	0	InChI=1S/C14H10/c1-3-7-13-11(5-1)9-10-12-6-2-4-8-14(12)13/h1-10H	C1=CC=C2C(=C1)C=CC3=CC=CC=C32	YNPNZTXNASCQKK-UHFFFAOYSA-N	phenanthrene	NULL	Biological Test Results|Biomolecular Interactions and Pathways|Chemical and Physical Properties|Classification|Drug and Medication Information|Identification|Literature|Names and Identifiers|Patents|Pharmacology and Biochemistry|Safety and Hazards|Toxicity|Use and Manufacturing|Biological Test Results: Active|Biological Test Results: Micromolar
2180	D-Amygdalin	amygdalin|D-Amygdalin|Amygdaloside|Isoamygdalin|29883-15-6|NSC251222|2-phenyl-2-[3,4,5-trihydroxy-6-[[3,4,5-trihydroxy-6-(hydroxymethyl)oxan-2-yl]oxymethyl]oxan-2-yl]oxyacetonitrile|51371-34-7|Glucoprunasin|Mandelonitrile-beta-gentiobioside|NSC 15780|NSC 251222|2-phenyl-2-(3,4,5-trihydroxy-6-{[3,4,5-trihydroxy-6-(hydroxymethyl)(2H-3,4,5,6 -tetrahydropyran-2-yloxy)]methyl}(2H-3,4,5,6-tetrahydropyr…	457.4	C20H27NO11	202	638	-2.7	32	7	12	7	InChI=1S/C20H27NO11/c21-6-10(9-4-2-1-3-5-9)30-20-18(28)16(26)14(24)12(32-20)8-29-19-17(27)15(25)13(23)11(7-22)31-19/h1-5,10-20,22-28H,7-8H2	C1=CC=C(C=C1)C(C#N)OC2C(C(C(C(O2)COC3C(C(C(C(O3)CO)O)O)O)O)O)O	XUCIJNAGGSZNQT-UHFFFAOYSA-N	2-phenyl-2-[3,4,5-trihydroxy-6-[[3,4,5-trihydroxy-6-(hydroxymethyl)oxan-2-yl]oxymethyl]oxan-2-yl]oxyacetonitrile	Amygdalin	Biological Test Results|Chemical and Physical Properties|Classification|Identification|Literature|Names and Identifiers|Patents|Pharmacology and Biochemistry|Safety and Hazards|Toxicity|Use and Manufacturing|Biological Test Results: Micromolar
2537	Camphor	camphor|DL-Camphor|76-22-2|2-Camphanone|2-Bornanone|(+/-)-Camphor|1,7,7-Trimethylbicyclo[2.2.1]heptan-2-one|(+)-Camphor|Bornan-2-one|Gum camphor|Root bark oil|Kampfer|Spirit of camphor|l-(-)-Camphor|21368-68-3|2-Camphonone|1,7,7-Trimethylnorcamphor|Alphanon|464-48-2|D-(+)-Camphor|2-Keto-1,7,7-trimethylnorcamphane|Formosa camphor|Laurel camphor|Matricaria camphor|Camphor, synthetic|1,7,7-Trimethyl…	152.23	C10H16O	17.1	217	2.2	11	0	1	0	InChI=1S/C10H16O/c1-9(2)7-4-5-10(9,3)8(11)6-7/h7H,4-6H2,1-3H3	CC1(C2CCC1(C(=O)C2)C)C	DSSYKIVIOFKYAU-UHFFFAOYSA-N	1,7,7-trimethylbicyclo[2.2.1]heptan-2-one	Camphor	Biological Test Results|Biomolecular Interactions and Pathways|Chemical and Physical Properties|Classification|Drug and Medication Information|Food Additives and Ingredients|Identification|Literature|Names and Identifiers|Patents|Pharmacology and Biochemistry|Safety and Hazards|Toxicity|Use and Manufacturing|Biological Test Results: Active|Biological Test Results: Micromolar
2758	Eucalyptol	Eucalyptol|cineole|1,8-Cineole|470-82-6|1,8-Cineol|Cajeputol|Zineol|1,8-Epoxy-p-menthane|Eucalyptole|Eucapur|1,3,3-Trimethyl-2-oxabicyclo[2.2.2]octane|Terpan|p-Cineole|1,8-Oxido-p-menthane|Eukalyptol|CINEOL|EUCALYPTUS OIL|Cucalyptol|Soledum|2-Oxabicyclo[2.2.2]octane, 1,3,3-trimethyl-|Eukalyptol [Czech]|Eucalyptol (natural)|Zedoary oil|p-Menthane, 1,8-epoxy-|FEMA No. 2465|Cineole (VAN)|8000-48-4|N…	154.25	C10H18O	9.2	164	2.5	11	0	1	0	InChI=1S/C10H18O/c1-9(2)8-4-6-10(3,11-9)7-5-8/h8H,4-7H2,1-3H3	CC1(C2CCC(O1)(CC2)C)C	WEEGYLXZBRQIMU-UHFFFAOYSA-N	1,3,3-trimethyl-2-oxabicyclo[2.2.2]octane	Eucalyptol	Biological Test Results|Biomolecular Interactions and Pathways|Chemical and Physical Properties|Classification|Drug and Medication Information|Food Additives and Ingredients|Literature|Names and Identifiers|Patents|Pharmacology and Biochemistry|Safety and Hazards|Toxicity|Use and Manufacturing|Biological Test Results: Active|Biological Test Results: Micromolar
2775	Citropten	citropten|5,7-Dimethoxycoumarin|487-06-9|Limettin|Citroptene|5,7-Dimethoxy-2H-chromen-2-one|Limetin|Citraptene|5,7-dimethoxychromen-2-one|2H-1-Benzopyran-2-one, 5,7-dimethoxy-|5,7-Dimethoxy-2-benzopyrone|5,7-Dimethoxy-chromen-2-one|COUMARIN, 5,7-DIMETHOXY-|UNII-JWE1QQ247N|NSC 102793|5,7-dimethoxy-coumarin|5, 7-Dimethoxycoumarin|JWE1QQ247N|MLS002703744|5,7-Dimethoxycoumarin;Limettin|NSC102793|Coum…	206.19	C11H10O4	44.8	274	1.9	15	0	4	2	InChI=1S/C11H10O4/c1-13-7-5-9(14-2)8-3-4-11(12)15-10(8)6-7/h3-6H,1-2H3	COC1=CC2=C(C=CC(=O)O2)C(=C1)OC	NXJCRELRQHZBQA-UHFFFAOYSA-N	5,7-dimethoxychromen-2-one	NULL	Biological Test Results|Biomolecular Interactions and Pathways|Chemical and Physical Properties|Classification|Literature|Names and Identifiers|Patents|Pharmacology and Biochemistry|Biological Test Results: Active|Biological Test Results: Micromolar
2969	Decanoic acid	Decanoic acid|CAPRIC ACID|334-48-5|n-Decanoic acid|n-Capric acid|Decoic acid|Decylic acid|Caprinic acid|n-Decylic acid|Caprynic acid|n-Decoic acid|1-Nonanecarboxylic acid|Neo-fat 10|Hexacid 1095|tert-DECANOIC ACID|Versatic 10|Versatic 10 acid|NSC 5025|C10:0|UNII-4G9EDB6V73|Emery 659|MFCD00004441|4G9EDB6V73|CHEBI:30813|caprynate|decoate|decylate|n-caprate|n-decoate|n-decylate|Lead caprate|NCGC0009…	172.26	C10H20O2	37.3	110	4.1	12	1	2	8	InChI=1S/C10H20O2/c1-2-3-4-5-6-7-8-9-10(11)12/h2-9H2,1H3,(H,11,12)	CCCCCCCCCC(=O)O	GHVNFZFCNZKVNT-UHFFFAOYSA-N	decanoic acid	NULL	Agrochemical Information|Biological Test Results|Biomolecular Interactions and Pathways|Chemical and Physical Properties|Classification|Drug and Medication Information|Food Additives and Ingredients|Identification|Literature|Names and Identifiers|Patents|Pharmacology and Biochemistry|Safety and Hazards|Toxicity|Use and Manufacturing|Biological Test Results: Active|Biological Test Results: Micromo…
3314	Eugenol	eugenol|97-53-0|4-Allyl-2-methoxyphenol|4-Allylguaiacol|Eugenic acid|Allylguaiacol|Caryophyllic acid|p-Allylguaiacol|2-Methoxy-4-prop-2-enylphenol|p-Eugenol|Engenol|2-Methoxy-4-allylphenol|Phenol, 2-methoxy-4-(2-propenyl)-|2-Methoxy-4-(2-propenyl)phenol|1,3,4-Eugenol|4-Allylcatechol-2-methyl ether|5-Allylguaiacol|Synthetic eugenol|1-Hydroxy-2-methoxy-4-allylbenzene|2-Methoxy-1-hydroxy-4-allylbenz…	164.2	C10H12O2	29.5	145	2	12	1	2	3	InChI=1S/C10H12O2/c1-3-4-8-5-6-9(11)10(7-8)12-2/h3,5-7,11H,1,4H2,2H3	COC1=C(C=CC(=C1)CC=C)O	RRAFCDWBNXTKKO-UHFFFAOYSA-N	2-methoxy-4-prop-2-enylphenol	Eugenol	Agrochemical Information|Biological Test Results|Biomolecular Interactions and Pathways|Chemical and Physical Properties|Classification|Drug and Medication Information|Food Additives and Ingredients|Identification|Literature|Names and Identifiers|Patents|Pharmacology and Biochemistry|Safety and Hazards|Toxicity|Use and Manufacturing|Biological Test Results: Active|Biological Test Results: Micromo…
3469	2,5-Dihydroxybenzoic acid	2,5-DIHYDROXYBENZOIC ACID|gentisic acid|490-79-9|Benzoic acid, 2,5-dihydroxy-|Hydroquinonecarboxylic acid|Gentisate|5-Hydroxysalicylic acid|Gensigen|Gensigon|2,5-Dioxybenzoic acid|2,5-Dhba|Gentisinic acid|Carboxyhydroquinone|Salicylic acid, 5-hydroxy-|Kyselina gentisinova|Gentisinate|UNII-VP36V95O3T|NSC 27224|Kyselina 2,5-dihydroxybenzoova|MFCD00002460|3,6-dihydroxybenzoic acid|2,5-Dihydroxy benz…	154.12	C7H6O4	77.8	157	1.6	11	3	4	1	InChI=1S/C7H6O4/c8-4-1-2-6(9)5(3-4)7(10)11/h1-3,8-9H,(H,10,11)	C1=CC(=C(C=C1O)C(=O)O)O	WXTMDXOMEHJXQO-UHFFFAOYSA-N	2,5-dihydroxybenzoic acid	NULL	Biological Test Results|Biomolecular Interactions and Pathways|Chemical and Physical Properties|Classification|Literature|Names and Identifiers|Patents|Pharmacology and Biochemistry|Toxicity|Use and Manufacturing|Biological Test Results: Active|Biological Test Results: Micromolar
3893	Lauric acid	lauric acid|DODECANOIC ACID|143-07-7|n-Dodecanoic acid|Dodecylic acid|Vulvic acid|Laurostearic acid|Dodecoic acid|Duodecylic acid|1-Undecanecarboxylic acid|Aliphat No. 4|Neo-fat 12|C12 fatty acid|Ninol AA62 Extra|Wecoline 1295|Neo-fat 12-43|Hydrofol acid 1255|Hydrofol acid 1295|Duodecyclic acid|Hystrene 9512|Dodecylcarboxylate|Univol U-314|Lauric acid, pure|Lauric acid (natural)|Coconut oil fatty…	200.32	C12H24O2	37.3	132	4.2	14	1	2	10	InChI=1S/C12H24O2/c1-2-3-4-5-6-7-8-9-10-11-12(13)14/h2-11H2,1H3,(H,13,14)	CCCCCCCCCCCC(=O)O	POULHZVOKOAJMA-UHFFFAOYSA-N	dodecanoic acid	NULL	Agrochemical Information|Biological Test Results|Biomolecular Interactions and Pathways|Chemical and Physical Properties|Classification|Drug and Medication Information|Food Additives and Ingredients|Identification|Literature|Names and Identifiers|Patents|Pharmacology and Biochemistry|Safety and Hazards|Toxicity|Use and Manufacturing|Biological Test Results: Active|Biological Test Results: Micromo…
4004	Malathion	malathion|121-75-5|Carbophos|Carbofos|Mercaptothion|Karbofos|Phosphothion|Carbetox|Ethiolacar|Maldison|Prioderm|Sadophos|Cythion|Oleophosphothion|Chemathion|Sadofos|Ovide|Carbetovur|Fosfothion|Fosfotion|Malagran|Malakill|Malaphos|Malaspray|Malathon|Moscarda|Cimexan|Fyfanon|Malafor|Malamar|Malatol|Malatox|Malphos|Sumitox|Taskil|Etiol|Emmatos extra|Ortho Malathion|Siptox I|Extermathion|Forthion|Hil…	330.4	C10H19O6PS2	128	341	2.4	19	0	8	11	InChI=1S/C10H19O6PS2/c1-5-15-9(11)7-8(10(12)16-6-2)19-17(18,13-3)14-4/h8H,5-7H2,1-4H3	CCOC(=O)CC(C(=O)OCC)SP(=S)(OC)OC	JXSJBGJIGXNWCI-UHFFFAOYSA-N	diethyl 2-dimethoxyphosphinothioylsulfanylbutanedioate	Malathion	Agrochemical Information|Biological Test Results|Biomolecular Interactions and Pathways|Chemical and Physical Properties|Classification|Drug and Medication Information|Identification|Literature|Names and Identifiers|Patents|Pharmacology and Biochemistry|Safety and Hazards|Toxicity|Use and Manufacturing|Biological Test Results: Active|Biological Test Results: Micromolar|Biological Test Results: Na…
4133	Methyl salicylate	methyl salicylate|Methyl 2-hydroxybenzoate|119-36-8|Wintergreen oil|Gaultheria oil|Betula oil|Teaberry oil|Sweet birch oil|OIL OF WINTERGREEN|Analgit|Spicewood Oil|2-Carbomethoxyphenol|2-Hydroxybenzoic acid methyl ester|Gaultheriaoel|Wintergruenoel|Flucarmit|Betula|Exagien|Natural Wintergreen Oil|Methyl o-hydroxybenzoate|2-(Methoxycarbonyl)phenol|methylsalicylate|Betula Lenta|BIRCH-ME|Salicylic a…	152.15	C8H8O3	46.5	144	2.3	11	1	3	2	InChI=1S/C8H8O3/c1-11-8(10)6-4-2-3-5-7(6)9/h2-5,9H,1H3	COC(=O)C1=CC=CC=C1O	OSWPMRLSEDHDFF-UHFFFAOYSA-N	methyl 2-hydroxybenzoate	NULL	Biological Test Results|Biomolecular Interactions and Pathways|Chemical and Physical Properties|Classification|Drug and Medication Information|Food Additives and Ingredients|Identification|Literature|Names and Identifiers|Patents|Pharmacology and Biochemistry|Safety and Hazards|Toxicity|Use and Manufacturing|Biological Test Results: Active|Biological Test Results: Micromolar
4276	Myristicin	Myristicin|607-91-0|Myristicine|6-Allyl-4-methoxy-1,3-benzodioxole|Myristicin (6CI)|4-Methoxy-6-(2-propenyl)-1,3-benzodioxole|5-Allyl-1-methoxy-2,3-(methylenedioxy)benzene|UNII-04PD6CT78W|1,3-Benzodioxole, 4-methoxy-6-(2-propenyl)-|Benzene, 5-allyl-1-methoxy-2,3-(methylenedioxy)-|CHEBI:68234|5-Allyl-2,3-(methylendioxy)anisole|6-allyl-4-methoxybenzo[d][1,3]dioxole|04PD6CT78W|4-Methoxy-6-[2-propeny…	192.21	C11H12O3	27.7	205	2.9	14	0	3	3	InChI=1S/C11H12O3/c1-3-4-8-5-9(12-2)11-10(6-8)13-7-14-11/h3,5-6H,1,4,7H2,2H3	COC1=CC(=CC2=C1OCO2)CC=C	BNWJOHGLIBDBOB-UHFFFAOYSA-N	4-methoxy-6-prop-2-enyl-1,3-benzodioxole	NULL	Biological Test Results|Biomolecular Interactions and Pathways|Chemical and Physical Properties|Classification|Food Additives and Ingredients|Identification|Literature|Names and Identifiers|Patents|Pharmacology and Biochemistry|Safety and Hazards|Toxicity|Use and Manufacturing|Biological Test Results: Active|Biological Test Results: Micromolar
5281	Stearic acid	stearic acid|Octadecanoic acid|57-11-4|Stearophanic acid|n-Octadecanoic acid|Cetylacetic acid|Pearl stearic|Stearex Beads|Octadecansaeure|Stearinsaeure|Vanicol|1-Heptadecanecarboxylic acid|Century 1240|Industrene R|Glycon DP|Glycon TP|Humko Industrene R|Dar-chem 14|Formula 300|Hydrofol 1895|Hystrene 9718|Hydrofol Acid 150|Glycon S-80|Glycon S-90|Hydrofol acid 1655|Hydrofol acid 1855|Tegostearic 2…	284.5	C18H36O2	37.3	202	7.4	20	1	2	16	InChI=1S/C18H36O2/c1-2-3-4-5-6-7-8-9-10-11-12-13-14-15-16-17-18(19)20/h2-17H2,1H3,(H,19,20)	CCCCCCCCCCCCCCCCCC(=O)O	QIQXTHQIDYTFRH-UHFFFAOYSA-N	octadecanoic acid	NULL	Biological Test Results|Biomolecular Interactions and Pathways|Chemical and Physical Properties|Classification|Drug and Medication Information|Food Additives and Ingredients|Identification|Literature|Names and Identifiers|Patents|Pharmacology and Biochemistry|Safety and Hazards|Toxicity|Use and Manufacturing|Biological Test Results: Active|Biological Test Results: Micromolar
6251	Mannitol	mannitol|D-mannitol|69-65-8|Mannite|Osmitrol|Manna sugar|87-78-5|Osmofundin|Cordycepic acid|Mannit|Osmosal|Mannazucker|Mannidex|Mannigen|Mannistol|Resectisol|Diosmol|Invenex|Isotol|Marine Crystal|Maniton-S|D-(-)-Mannitol|Mannogem 2080|(2R,3R,4R,5R)-hexane-1,2,3,4,5,6-hexol|(2R,3R,4R,5R)-Hexane-1,2,3,4,5,6-hexaol|Mannitol, D-|Mannitol (VAN)|Bronchitol|Aridol|SDM No. 35|Hexahydroxyhexane|NCI-C50362…	182.17	C6H14O6	121	105	-3.1	12	6	6	5	InChI=1S/C6H14O6/c7-1-3(9)5(11)6(12)4(10)2-8/h3-12H,1-2H2/t3-,4-,5-,6-/m1/s1	C([C@H]([C@H]([C@@H]([C@@H](CO)O)O)O)O)O	FBPFZTCFMRRESA-KVTDHHQDSA-N	(2R,3R,4R,5R)-hexane-1,2,3,4,5,6-hexol	Mannitol	Biological Test Results|Biomolecular Interactions and Pathways|Chemical and Physical Properties|Classification|Drug and Medication Information|Food Additives and Ingredients|Identification|Literature|Names and Identifiers|Patents|Pharmacology and Biochemistry|Safety and Hazards|Toxicity|Use and Manufacturing|Biological Test Results: Active|Biological Test Results: Micromolar
6448	Bornyl acetate	BORNYL ACETATE|Isobornyl acetate|Borneol, acetate|5655-61-8|Bornyl acetic ether|2-Camphanol acetate|20347-65-3|(+)-Bornyl acetate|76-49-3|1,7,7-Trimethylbicyclo[2.2.1]hept-2-yl acetate|92618-89-8|endo-2-Camphanyl ethanoate|125-12-2|1,7,7-trimethylbicyclo[2.2.1]heptan-2-yl acetate|bicyclo[2.2.1]heptan-2-ol, 1,7,7-trimethyl-, acetate|iso-bornyl acetate|Acetic acid, 1,7,7-trimethyl-bicyclo[2.2.1]hep…	196.29	C12H20O2	26.3	270	3.3	14	0	2	2	InChI=1S/C12H20O2/c1-8(13)14-10-7-9-5-6-12(10,4)11(9,2)3/h9-10H,5-7H2,1-4H3	CC(=O)OC1CC2CCC1(C2(C)C)C	KGEKLUUHTZCSIP-UHFFFAOYSA-N	(1,7,7-trimethyl-2-bicyclo[2.2.1]heptanyl) acetate	NULL	Biological Test Results|Chemical and Physical Properties|Classification|Food Additives and Ingredients|Literature|Names and Identifiers|Patents|Pharmacology and Biochemistry|Safety and Hazards|Toxicity|Use and Manufacturing
6508	Quinic acid	quinic acid|D-(-)-Quinic acid|77-95-2|quinate|Chinic acid|Kinic acid|(-)-quinic acid|Chinasaure|D-QUINIC ACID|L-Quinic acid|D(-)-Quinic acid|L-Quinate|Rel-Quinic Acid|UNII-058C04BGYI|(3r,5r)-1,3,4,5-tetrahydroxycyclohexanecarboxylic acid|CHEBI:17521|NSC1115|SpecPlus_000419|NSC59258|MFCD00003864|(1S,3R,4S,5R)-1,3,4,5-tetrahydroxycyclohexanecarboxylic acid|(-)-1,3,4,5-Tetrahydroxycyclohexanecarboxy…	192.17	C7H12O6	118	203	-2.4	13	5	6	1	InChI=1S/C7H12O6/c8-3-1-7(13,6(11)12)2-4(9)5(3)10/h3-5,8-10,13H,1-2H2,(H,11,12)/t3-,4-,5?,7?/m1/s1	C1[C@H](C([C@@H](CC1(C(=O)O)O)O)O)O	AAWZDTNXLSGCEK-LNVDRNJUSA-N	(3R,5R)-1,3,4,5-tetrahydroxycyclohexane-1-carboxylic acid	Quinic Acid	Biological Test Results|Biomolecular Interactions and Pathways|Chemical and Physical Properties|Classification|Literature|Names and Identifiers|Patents|Pharmacology and Biochemistry|Safety and Hazards|Toxicity|Use and Manufacturing|Biological Test Results: Active
6549	Linalool	Linalool|78-70-6|3,7-Dimethylocta-1,6-dien-3-ol|Linalol|LINALYL ALCOHOL|3,7-Dimethyl-1,6-octadien-3-ol|allo-Ocimenol|beta-Linalool|1,6-Octadien-3-ol, 3,7-dimethyl-|(+-)-Linalool|p-Linalool|Linanool|2,6-Dimethyl-2,7-octadien-6-ol|2,6-Dimethylocta-2,7-dien-6-ol|.beta.-Linalool|(+/-)-linalool|2,6-Dimethyl-2,7-octadiene-6-ol|Linolool|Phantol|NSC 3789|(RS)-Linalool|(1)-3,7-Dimethyl-1,6-octadien-3-ol|C…	154.25	C10H18O	20.2	154	2.7	11	1	1	4	InChI=1S/C10H18O/c1-5-10(4,11)8-6-7-9(2)3/h5,7,11H,1,6,8H2,2-4H3	CC(=CCCC(C)(C=C)O)C	CDOSHBSSFJOMGT-UHFFFAOYSA-N	3,7-dimethylocta-1,6-dien-3-ol	NULL	Agrochemical Information|Biological Test Results|Biomolecular Interactions and Pathways|Chemical and Physical Properties|Classification|Food Additives and Ingredients|Identification|Literature|Names and Identifiers|Patents|Pharmacology and Biochemistry|Safety and Hazards|Toxicity|Use and Manufacturing|Biological Test Results: Micromolar
6616	Camphene	CAMPHENE|79-92-5|Comphene|2,2-Dimethyl-3-methylenenorbornane|2,2-dimethyl-3-methylidenebicyclo[2.2.1]heptane|(+/-)-Camphene|3,3-Dimethyl-2-methylenenorbornane|3,3-Dimethyl-2-methylenenorcamphane|Bicyclo[2.2.1]heptane, 2,2-dimethyl-3-methylene-|2,2-Dimethyl-3-methylenebicyclo[2.2.1]heptane|UNII-G3VG94Z26E|565-00-4|CHEBI:3830|G3VG94Z26E|Camphene, (1R,4S)-(+)-|2,2-Dimethyl-3-methylenebicyclo(2.2.1)h…	136.23	C10H16	0	177	3.3	10	0	0	0	InChI=1S/C10H16/c1-7-8-4-5-9(6-8)10(7,2)3/h8-9H,1,4-6H2,2-3H3	CC1(C2CCC(C2)C1=C)C	CRPUJAZIXJMDBK-UHFFFAOYSA-N	2,2-dimethyl-3-methylidenebicyclo[2.2.1]heptane	NULL	Biological Test Results|Biomolecular Interactions and Pathways|Chemical and Physical Properties|Classification|Food Additives and Ingredients|Identification|Literature|Names and Identifiers|Patents|Pharmacology and Biochemistry|Safety and Hazards|Toxicity|Use and Manufacturing|Biological Test Results: Micromolar
6654	alpha-Pinene	ALPHA-PINENE|2-Pinene|80-56-8|Acintene A|.alpha.-Pinene|2,6,6-Trimethylbicyclo[3.1.1]hept-2-ene|pin-2(3)-ene|(+/-)-2-Pinene|Pinene isomer|Bicyclo[3.1.1]hept-2-ene, 2,6,6-trimethyl-|(+/-)-alpha-Pinene|PINENE, ALPHA|4,6,6-trimethylbicyclo[3.1.1]hept-3-ene|CHEBI:36740|NSC-7727|NSC94522|NSC94523|FEMA No. 2902|NCGC00090682-01|NSC 7727|DSSTox_CID_6501|DSSTox_RID_78126|DSSTox_GSID_26501|2,6,6-Trimethylb…	136.23	C10H16	0	186	2.8	10	0	0	0	InChI=1S/C10H16/c1-7-4-5-8-6-9(7)10(8,2)3/h4,8-9H,5-6H2,1-3H3	CC1=CCC2CC1C2(C)C	GRWFGVWFFZKLTI-UHFFFAOYSA-N	2,6,6-trimethylbicyclo[3.1.1]hept-2-ene	NULL	Agrochemical Information|Biological Test Results|Biomolecular Interactions and Pathways|Chemical and Physical Properties|Classification|Drug and Medication Information|Food Additives and Ingredients|Identification|Literature|Names and Identifiers|Patents|Pharmacology and Biochemistry|Safety and Hazards|Toxicity|Use and Manufacturing|Biological Test Results: Micromolar
6987	Piperitone	PIPERITONE|89-81-6|3-Carvomenthenone|p-Menth-1-en-3-one|6-Isopropyl-3-methylcyclohex-2-enone|1-p-Menthen-3-one|DL-Piperitone|2-Cyclohexen-1-one, 3-methyl-6-(1-methylethyl)-|1-Methyl-4-isopropyl-1-cyclohexen-3-one|3-methyl-6-propan-2-ylcyclohex-2-en-1-one|3-methyl-6-(propan-2-yl)cyclohex-2-en-1-one|3-methyl-6-(1-methylethyl)-2-cyclohexen-1-one|CHEBI:48933|6-Isopropyl-3-methyl-2-cyclohexen-1-one|Is…	152.23	C10H16O	17.1	189	2.2	11	0	1	1	InChI=1S/C10H16O/c1-7(2)9-5-4-8(3)6-10(9)11/h6-7,9H,4-5H2,1-3H3	CC1=CC(=O)C(CC1)C(C)C	YSTPAHQEHQSRJD-UHFFFAOYSA-N	3-methyl-6-propan-2-ylcyclohex-2-en-1-one	NULL	Biological Test Results|Chemical and Physical Properties|Classification|Food Additives and Ingredients|Literature|Names and Identifiers|Patents|Pharmacology and Biochemistry|Safety and Hazards|Toxicity|Use and Manufacturing
6988	p-Menth-4(8)-en-3-one	p-Menth-4(8)-en-3-one|(+-)-Pulegone|15932-80-6|4(8)-p-Menthen-3-one|2-Isopropylidene-5-methylcyclohexanone|5-Methyl-2-(1-methylethylidene)cyclohexanone|Cyclohexanone, 5-methyl-2-(1-methylethylidene)-|d-p-Menth-4(8)-en-3-one|1-Isopropylidene-4-methyl-2-cyclohexanone|1-Methyl-4-isopropylidene-3-cyclohexanone|5-methyl-2-propan-2-ylidenecyclohexan-1-one|5-Methyl-2-isopropylidenecyclohexanone|CHEBI:26…	152.23	C10H16O	17.1	197	2.8	11	0	1	0	InChI=1S/C10H16O/c1-7(2)9-5-4-8(3)6-10(9)11/h8H,4-6H2,1-3H3	CC1CCC(=C(C)C)C(=O)C1	NZGWDASTMWDZIW-UHFFFAOYSA-N	5-methyl-2-propan-2-ylidenecyclohexan-1-one	NULL	Biological Test Results|Chemical and Physical Properties|Classification|Food Additives and Ingredients|Literature|Names and Identifiers|Patents|Safety and Hazards|Toxicity|Use and Manufacturing
6989	Thymol	THYMOL|89-83-8|2-Isopropyl-5-methylphenol|5-Methyl-2-isopropylphenol|Thyme camphor|5-Methyl-2-(1-methylethyl)phenol|Thymic acid|3-p-Cymenol|6-Isopropyl-m-cresol|Phenol, 5-methyl-2-(1-methylethyl)-|6-Isopropyl-3-methylphenol|Isopropyl cresol|5-methyl-2-(propan-2-yl)phenol|m-Thymol|p-Cymen-3-ol|3-Hydroxy-p-cymene|5-Methyl-2-isopropyl-1-phenol|3-Methyl-6-isopropylphenol|1-Hydroxy-5-methyl-2-isopropy…	150.22	C10H14O	20.2	120	3.3	11	1	1	1	InChI=1S/C10H14O/c1-7(2)9-5-4-8(3)6-10(9)11/h4-7,11H,1-3H3	CC1=CC(=C(C=C1)C(C)C)O	MGSRCZKZVOBKFT-UHFFFAOYSA-N	5-methyl-2-propan-2-ylphenol	Thymol	Agrochemical Information|Biological Test Results|Biomolecular Interactions and Pathways|Chemical and Physical Properties|Classification|Drug and Medication Information|Food Additives and Ingredients|Literature|Names and Identifiers|Patents|Pharmacology and Biochemistry|Safety and Hazards|Toxicity|Use and Manufacturing|Biological Test Results: Active|Biological Test Results: Micromolar
7166	Benzoylacetone	Benzoylacetone|93-91-4|1-PHENYL-1,3-BUTANEDIONE|1-Phenylbutane-1,3-dione|1-Benzoylacetone|1,3-Butanedione, 1-phenyl-|1-Benzoyl-2-propanone|Acetoacetophenone|2-Propanone, benzoyl-|Acetylbenzoylmethane|2-Acetylacetophenone|Benzoyl-aceton|benzoyl acetone|.alpha.-Acetylacetophenone|NSC 4015|UNII-I3RUV8U115|1-phenyl-butane-1,3-dione|AI3-10572|MFCD00008786|I3RUV8U115|alpha-Acetylacetophenone|Benzoyl-ac…	162.18	C10H10O2	34.1	178	1.6	12	0	2	3	InChI=1S/C10H10O2/c1-8(11)7-10(12)9-5-3-2-4-6-9/h2-6H,7H2,1H3	CC(=O)CC(=O)C1=CC=CC=C1	CVBUKMMMRLOKQR-UHFFFAOYSA-N	1-phenylbutane-1,3-dione	NULL	Biological Test Results|Biomolecular Interactions and Pathways|Chemical and Physical Properties|Classification|Literature|Names and Identifiers|Patents|Safety and Hazards|Toxicity|Use and Manufacturing|Biological Test Results: Active
7222	Benzothiazole	BENZOTHIAZOLE|95-16-9|BENZO[D]THIAZOLE|1,3-Benzothiazole|Benzosulfonazole|1-Thia-3-azaindene|Vangard BT|benzothiazol|USAF EK-4812|benzthiazole|CHEBI:45993|UNII-G5BW2593EP|O-2857|MFCD00005775|G5BW2593EP|BT|DSSTox_CID_4586|DSSTox_RID_77458|DSSTox_GSID_24586|FEMA Number 3256|CAS-95-16-9|FEMA No. 3256|CCRIS 7893|HSDB 2796|NSC 8040|EINECS 202-396-2|BRN 0109468|s-benzothiazole|AI3-05742|Benzothiazole, …	135.19	C7H5NS	41.1	105	2	9	0	2	0	InChI=1S/C7H5NS/c1-2-4-7-6(3-1)8-5-9-7/h1-5H	C1=CC=C2C(=C1)N=CS2	IOJUPLGTWVMSFF-UHFFFAOYSA-N	1,3-benzothiazole	NULL	Biological Test Results|Biomolecular Interactions and Pathways|Chemical and Physical Properties|Classification|Drug and Medication Information|Food Additives and Ingredients|Identification|Literature|Names and Identifiers|Patents|Pharmacology and Biochemistry|Safety and Hazards|Toxicity|Use and Manufacturing|Biological Test Results: Active|Biological Test Results: Micromolar
7362	Furfural	FURFURAL|2-Furaldehyde|furan-2-carbaldehyde|98-01-1|2-Furancarboxaldehyde|Furaldehyde|Furfuraldehyde|2-Formylfuran|Fural|2-Furanaldehyde|2-Furancarbonal|2-Furfural|2-Furfuraldehyde|Furancarbonal|Furfurole|Furale|Furole|Furfurylaldehyde|Furol|2-Furylaldehyde|2-Furylcarboxaldehyde|Pyromucic aldehyde|2-Furyl-methanal|Artificial ant oil|Furan-2-carboxaldehyde|Furfurale|Artificial oil of ants|Furyl-me…	96.08	C5H4O2	30.2	70.5	0.4	7	0	2	1	InChI=1S/C5H4O2/c6-4-5-2-1-3-7-5/h1-4H	C1=COC(=C1)C=O	HYBBIBNJHNGZAN-UHFFFAOYSA-N	furan-2-carbaldehyde	Furaldehyde	Agrochemical Information|Biological Test Results|Biomolecular Interactions and Pathways|Chemical and Physical Properties|Classification|Drug and Medication Information|Food Additives and Ingredients|Identification|Literature|Names and Identifiers|Patents|Pharmacology and Biochemistry|Safety and Hazards|Toxicity|Use and Manufacturing|Biological Test Results: Active|Biological Test Results: Micromo…
7428	Methyl gallate	METHYL GALLATE|Methyl 3,4,5-trihydroxybenzoate|99-24-1|Gallic acid methyl ester|Methylgallate|Benzoic acid, 3,4,5-trihydroxy-, methyl ester|Gallic acid, methyl ester|methyl galloate|NSC 363001|UNII-623D3XG80C|GALLINCIN|3,4,5-Trihydroxybenzoic acid methyl ester|AI3-00861|3,4,5-Trihydroxy-benzoic acid methyl ester|MFCD00002194|CHEMBL65675|623D3XG80C|NSC363001|CCRIS 5567|EINECS 202-741-7|BRN 2113180…	184.15	C8H8O5	87	181	0.9	13	3	5	2	InChI=1S/C8H8O5/c1-13-8(12)4-2-5(9)7(11)6(10)3-4/h2-3,9-11H,1H3	COC(=O)C1=CC(=C(C(=C1)O)O)O	FBSFWRHWHYMIOG-UHFFFAOYSA-N	methyl 3,4,5-trihydroxybenzoate	NULL	Biological Test Results|Biomolecular Interactions and Pathways|Chemical and Physical Properties|Classification|Literature|Names and Identifiers|Patents|Safety and Hazards|Toxicity|Use and Manufacturing|Biological Test Results: Active
7461	gamma-Terpinene	GAMMA-TERPINENE|99-85-4|p-Mentha-1,4-diene|Crithmene|Moslene|gamma-Terpinen|1,4-p-Menthadiene|1,4-Cyclohexadiene, 1-methyl-4-(1-methylethyl)-|4-Isopropyl-1-methyl-1,4-cyclohexadiene|1-methyl-4-propan-2-ylcyclohexa-1,4-diene|TERPINENE, ALPHA|.gamma.-Terpinen|.gamma.-Terpinene|1-Isopropyl-4-methyl-1,4-cyclohexadiene|1-Methyl-4-(1-methylethyl)-1,4-cyclohexadiene|1-Methyl-4-isopropylcyclohexadiene-1,…	136.23	C10H16	0	171	2.8	10	0	0	1	InChI=1S/C10H16/c1-8(2)10-6-4-9(3)5-7-10/h4,7-8H,5-6H2,1-3H3	CC1=CCC(=CC1)C(C)C	YKFLAYDHMOASIY-UHFFFAOYSA-N	1-methyl-4-propan-2-ylcyclohexa-1,4-diene	NULL	Biological Test Results|Biomolecular Interactions and Pathways|Chemical and Physical Properties|Classification|Food Additives and Ingredients|Literature|Names and Identifiers|Patents|Pharmacology and Biochemistry|Safety and Hazards|Toxicity|Use and Manufacturing
7462	alpha-Terpinene	ALPHA-TERPINENE|99-86-5|p-Mentha-1,3-diene|Terpilene|1,3-Cyclohexadiene, 1-methyl-4-(1-methylethyl)-|1-Isopropyl-4-methyl-1,3-cyclohexadiene|alpha-Terpinen|1-Methyl-4-(1-methylethyl)-1,3-cyclohexadiene|1-methyl-4-propan-2-ylcyclohexa-1,3-diene|a-terpinene|1-Methyl-4-isopropylcyclohexadiene-1,3|1-isopropyl-4-methylcyclohexa-1,3-diene|.alpha.-Terpinen|.alpha.-Terpinene|UNII-I24X278AP1|CHEBI:10334|1…	136.23	C10H16	0	171	2.8	10	0	0	1	InChI=1S/C10H16/c1-8(2)10-6-4-9(3)5-7-10/h4,6,8H,5,7H2,1-3H3	CC1=CC=C(CC1)C(C)C	YHQGMYUVUMAZJR-UHFFFAOYSA-N	1-methyl-4-propan-2-ylcyclohexa-1,3-diene	NULL	Biological Test Results|Biomolecular Interactions and Pathways|Chemical and Physical Properties|Classification|Food Additives and Ingredients|Literature|Names and Identifiers|Patents|Pharmacology and Biochemistry|Safety and Hazards|Toxicity|Use and Manufacturing
7463	p-Cymene	P-CYMENE|4-Isopropyltoluene|99-87-6|p-Isopropyltoluene|Dolcymene|Para-cymene|p-Cymol|Paracymene|CYMENE|Benzene, 1-methyl-4-(1-methylethyl)-|1-Isopropyl-4-methylbenzene|Camphogen|Cymol|4-Cymene|p-Methylcumene|2-p-Tolylpropane|Paracymol|p-Methylisopropylbenzene|p-Cimene|1-Methyl-4-isopropylbenzene|Cumene, p-methyl-|4-Isopropyl-1-methylbenzene|1-Methyl-4-(1-methylethyl)benzene|4-Methylisopropylbenze…	134.22	C10H14	0	86.2	4.1	10	0	0	1	InChI=1S/C10H14/c1-8(2)10-6-4-9(3)5-7-10/h4-8H,1-3H3	CC1=CC=C(C=C1)C(C)C	HFPZCAJZSCWRBC-UHFFFAOYSA-N	1-methyl-4-propan-2-ylbenzene	NULL	Biological Test Results|Biomolecular Interactions and Pathways|Chemical and Physical Properties|Classification|Food Additives and Ingredients|Identification|Literature|Names and Identifiers|Patents|Pharmacology and Biochemistry|Safety and Hazards|Toxicity|Use and Manufacturing|Biological Test Results: Micromolar
7678	Phenylacetone	Phenylacetone|1-phenylpropan-2-one|1-Phenyl-2-propanone|103-79-7|Benzyl methyl ketone|Methyl benzyl ketone|Phenyl-2-propanone|1-Phenylacetone|2-Propanone, 1-phenyl-|3-Phenyl-2-propanone|Phenylmethyl methyl ketone|phenyl acetone|1-phenyl-propan-2-one|UNII-O7IZH10V9Y|O7IZH10V9Y|CHEMBL3800510|136675-26-8|NSC 9827|Phenylacetone, 99%|EINECS 203-144-4|(phenyl)acetone|AI3-02938|DEA No. 8501|methylbenzyl…	134.17	C9H10O	17.1	112	1.4	10	0	1	2	InChI=1S/C9H10O/c1-8(10)7-9-5-3-2-4-6-9/h2-6H,7H2,1H3	CC(=O)CC1=CC=CC=C1	QCCDLTOVEPVEJK-UHFFFAOYSA-N	1-phenylpropan-2-one	NULL	Biological Test Results|Chemical and Physical Properties|Classification|Drug and Medication Information|Food Additives and Ingredients|Literature|Names and Identifiers|Patents|Pharmacology and Biochemistry|Safety and Hazards|Toxicity|Use and Manufacturing
7710	Gamma-nonalactone	Gamma-nonalactone|104-61-0|5-pentyldihydrofuran-2(3H)-one|gamma-Nonanolactone|2(3H)-Furanone, dihydro-5-pentyl-|5-pentyloxolan-2-one|gamma-Nonanolide|Prunolide|4-Nonanolide|1,4-Nonalolide|Nonan-1,4-olide|4-Pentyl-butanolide|Aldehyde C-18|Cocos aldehyde|DIHYDRO-5-PENTYL-2(3H)-FURANONE|gamma-Nonanoic lactone|rac-gamma-Nonanolactone|.gamma.-n-Amylbutyrolactone|delta-n-Amylbutyrolactone|CHEMBL191935|…	156.22	C9H16O2	26.3	132	2.2	11	0	2	4	InChI=1S/C9H16O2/c1-2-3-4-5-8-6-7-9(10)11-8/h8H,2-7H2,1H3	CCCCCC1CCC(=O)O1	OALYTRUKMRCXNH-UHFFFAOYSA-N	5-pentyloxolan-2-one	NULL	Biological Test Results|Chemical and Physical Properties|Classification|Food Additives and Ingredients|Identification|Literature|Names and Identifiers|Patents|Pharmacology and Biochemistry|Safety and Hazards|Toxicity|Use and Manufacturing|Biological Test Results: Micromolar
7991	Valeric acid	Valeric acid|PENTANOIC ACID|n-Valeric acid|109-52-4|n-Pentanoic acid|Valerianic acid|Propylacetic acid|1-Butanecarboxylic acid|Butanecarboxylic acid|pentoic acid|Kyselina valerova|VALERIC ACID, N-|Valeric acid, normal|n-Pentanoate|Kyselina valerova [Czech]|Valerate|Valeriansaeure|n-Valerate|UNII-GZK92PJM7B|1-pentanoic acid|NSC 406833|n-C4H9COOH|MFCD00004413|GZK92PJM7B|CH3-[CH2]3-COOH|CHEBI:17418|…	102.13	C5H10O2	37.3	59.1	1.4	7	1	2	3	InChI=1S/C5H10O2/c1-2-3-4-5(6)7/h2-4H2,1H3,(H,6,7)	CCCCC(=O)O	NQPDZGIKBAWPEJ-UHFFFAOYSA-N	pentanoic acid	NULL	Biological Test Results|Biomolecular Interactions and Pathways|Chemical and Physical Properties|Classification|Food Additives and Ingredients|Identification|Literature|Names and Identifiers|Patents|Pharmacology and Biochemistry|Safety and Hazards|Toxicity|Use and Manufacturing|Biological Test Results: Active|Biological Test Results: Micromolar
8094	Heptanoic acid	HEPTANOIC ACID|Enanthic acid|111-14-8|n-Heptanoic acid|Oenanthic acid|Enanthylic acid|Heptoic acid|n-Heptylic acid|n-Heptoic acid|Heptylic acid|Oenanthylic acid|1-Hexanecarboxylic acid|Hexacid C-7|sec-Heptanoic acid|UNII-THE3YNP39D|NSC 2192|MFCD00004426|Technetium Medronate|THE3YNP39D|CHEBI:45571|heptylate|C7:0|DSSTox_CID_1600|DSSTox_RID_76227|DSSTox_GSID_21600|101488-09-9|Heptanoic acid (natural…	130.18	C7H14O2	37.3	79	2.5	9	1	2	5	InChI=1S/C7H14O2/c1-2-3-4-5-6-7(8)9/h2-6H2,1H3,(H,8,9)	CCCCCCC(=O)O	MNWFXJYAOYHMED-UHFFFAOYSA-N	heptanoic acid	NULL	Biological Test Results|Biomolecular Interactions and Pathways|Chemical and Physical Properties|Classification|Food Additives and Ingredients|Identification|Literature|Names and Identifiers|Patents|Pharmacology and Biochemistry|Safety and Hazards|Toxicity|Use and Manufacturing|Biological Test Results: Active|Biological Test Results: Micromolar
8103	1-Hexanol	1-Hexanol|Hexan-1-ol|Hexyl alcohol|111-27-3|HEXANOL|n-Hexanol|n-Hexyl alcohol|Amylcarbinol|1-Hexyl alcohol|1-Hydroxyhexane|Caproyl alcohol|Pentylcarbinol|Caproic alcohol|n-Hexan-1-ol|C6 alcohol|Alcohol(C6)|Hexanol (VAN)|Fatty alcohol(C6)|EPAL 6|Hexyl alcohol (natural)|Alcohol C-6|UNII-6CP2QER8GS|NSC 9254|MFCD00002982|Hexanol-(1)|6CP2QER8GS|25917-35-5|CHEBI:87393|DSSTox_CID_1931|DSSTox_RID_76410|D…	102.17	C6H14O	20.2	27.4	2	7	1	1	4	InChI=1S/C6H14O/c1-2-3-4-5-6-7/h7H,2-6H2,1H3	CCCCCCO	ZSIAUFGUXNUGDI-UHFFFAOYSA-N	hexan-1-ol	NULL	Biological Test Results|Biomolecular Interactions and Pathways|Chemical and Physical Properties|Classification|Drug and Medication Information|Food Additives and Ingredients|Identification|Literature|Names and Identifiers|Patents|Pharmacology and Biochemistry|Safety and Hazards|Toxicity|Use and Manufacturing|Biological Test Results: Active|Biological Test Results: Micromolar
8222	Eicosane	EICOSANE|n-Eicosane|Icosane|112-95-8|Nonadecane, methyl-|UNII-3AYA9KEC48|3AYA9KEC48|MFCD00009344|Eicosane, analytical standard|n-icosane|CCRIS 663|EINECS 204-018-1|NSC 62789|octyldodecane|AI3-28404|Icosane #|C20H42|Eicosane, 99%|EC 204-018-1|NCIOpen2_003284|QSPL 044|QSPL 050|QSPL 140|DTXSID1025227|CHEBI:43619|HSDB 8350|NSC62789|6586AF|LMFA11000571|NSC-62789|SBB060078|ZINC15638542|AKOS015843175|MC…	282.5	C20H42	0	132	10.4	20	0	0	17	InChI=1S/C20H42/c1-3-5-7-9-11-13-15-17-19-20-18-16-14-12-10-8-6-4-2/h3-20H2,1-2H3	CCCCCCCCCCCCCCCCCCCC	CBFCDTFDPHXCNY-UHFFFAOYSA-N	icosane	NULL	Biological Test Results|Biomolecular Interactions and Pathways|Chemical and Physical Properties|Classification|Food Additives and Ingredients|Identification|Literature|Names and Identifiers|Patents|Pharmacology and Biochemistry|Safety and Hazards|Toxicity|Use and Manufacturing
8842	Citronellol	Citronellol|106-22-9|3,7-Dimethyloct-6-en-1-ol|beta-Citronellol|6-Octen-1-ol, 3,7-dimethyl-|DL-Citronellol|3,7-DIMETHYL-6-OCTEN-1-OL|Cephrol|Elenol|Rodinol|2,3-Dihydrogeraniol|2,6-Dimethyl-2-octen-8-ol|(+/-)-beta-Citronellol|.beta.-Citronellol|CHEBI:50462|NSC 8779|26489-01-0|(+/-)-3,7-dimethyloct-6-en-1-ol|3,7-dimethyl-oct-6-en-1-ol|NSC8779|MFCD00002935|D-Citronellol;(R)-(+)-beta-Citronellol|ST06…	156.26	C10H20O	20.2	112	3.2	11	1	1	5	InChI=1S/C10H20O/c1-9(2)5-4-6-10(3)7-8-11/h5,10-11H,4,6-8H2,1-3H3	CC(CCC=C(C)C)CCO	QMVPMAAFGQKVCJ-UHFFFAOYSA-N	3,7-dimethyloct-6-en-1-ol	NULL	Biological Test Results|Biomolecular Interactions and Pathways|Chemical and Physical Properties|Classification|Food Additives and Ingredients|Literature|Names and Identifiers|Patents|Pharmacology and Biochemistry|Safety and Hazards|Toxicity|Use and Manufacturing|Biological Test Results: Active|Biological Test Results: Micromolar
8843	3,7-Dimethyl-2,6-octadienal	Citral|3,7-Dimethyl-2,6-octadienal|2,6-Octadienal, 3,7-dimethyl-|CHEBI:23316|DSSTox_CID_4836|DSSTox_RID_77549|DSSTox_GSID_24836|Lemarome n|Lemsyn GB|CAS-5392-40-5|Dehydrogeraniol|NSC 6170|cis,trans-Citral|ACMC-209uad|3,7-dimethyl-2,6-octandienal|CHEMBL2297541|DTXSID6024836|3,7-dimethyl-octa-2,6-dienal|3,7-dimethyl-2,6-octadien-1-al|3,7-dimethyl-2,6-octadiene-1-al|Tox21_202093|Tox21_300095|AKOS024…	152.23	C10H16O	17.1	171	3	11	0	1	4	InChI=1S/C10H16O/c1-9(2)5-4-6-10(3)7-8-11/h5,7-8H,4,6H2,1-3H3	CC(=CCCC(=CC=O)C)C	WTEVQBCEXWBHNA-UHFFFAOYSA-N	3,7-dimethylocta-2,6-dienal	NULL	Agrochemical Information|Biological Test Results|Chemical and Physical Properties|Classification|Food Additives and Ingredients|Identification|Literature|Names and Identifiers|Patents|Pharmacology and Biochemistry|Safety and Hazards|Toxicity|Use and Manufacturing
8857	Ethyl acetate	ETHYL ACETATE|141-78-6|Ethyl ethanoate|Acetic acid ethyl ester|Acetic ether|Acetoxyethane|Ethyl acetic ester|Vinegar naphtha|Acetic acid, ethyl ester|Acetidin|Ethylacetate|Acetic ester|Essigester|EtOAc|Aethylacetat|Ethylacetat|1-acetoxyethane|Ethyl ester|RCRA waste number U112|AcOEt|Ethylacetaat|Octan etylu|Etile (acetato di)|Ethyle (acetate d')|Ethylazetat|ethyl-acetate|CHEBI:27750|Ethylester ky…	88.11	C4H8O2	26.3	49.5	0.7	6	0	2	2	InChI=1S/C4H8O2/c1-3-6-4(2)5/h3H2,1-2H3	CCOC(=O)C	XEKOWRVHYACXOJ-UHFFFAOYSA-N	ethyl acetate	NULL	Biological Test Results|Biomolecular Interactions and Pathways|Chemical and Physical Properties|Classification|Drug and Medication Information|Food Additives and Ingredients|Identification|Literature|Names and Identifiers|Patents|Pharmacology and Biochemistry|Safety and Hazards|Toxicity|Use and Manufacturing|Biological Test Results: Active|Biological Test Results: Micromolar
8892	Hexanoic acid	HEXANOIC ACID|Caproic acid|142-62-1|n-Hexanoic acid|Capronic acid|n-Caproic acid|Butylacetic acid|Hexoic acid|Pentylformic acid|n-Hexylic acid|n-Hexoic acid|1-Hexanoic acid|Pentiformic acid|1-Pentanecarboxylic acid|Pentanecarboxylic acid|Hexacid 698|Hexylic acid|Kyselina kapronova|NSC 8266|UNII-1F8SN134MX|MFCD00004421|NCIOpen2_005355|hexanoic acid (caproic acid)|C6:0|CHEMBL14184|CH3-[CH2]4-COOH|1…	116.16	C6H12O2	37.3	68.9	1.9	8	1	2	4	InChI=1S/C6H12O2/c1-2-3-4-5-6(7)8/h2-5H2,1H3,(H,7,8)	CCCCCC(=O)O	FUZZWVXGSFPDMH-UHFFFAOYSA-N	hexanoic acid	NULL	Biological Test Results|Biomolecular Interactions and Pathways|Chemical and Physical Properties|Classification|Food Additives and Ingredients|Identification|Literature|Names and Identifiers|Patents|Pharmacology and Biochemistry|Safety and Hazards|Toxicity|Use and Manufacturing|Biological Test Results: Active|Biological Test Results: Micromolar
9017	Citronellyl acetate	Citronellyl acetate|150-84-5|Citronellol acetate|3,7-Dimethyloct-6-en-1-yl acetate|3,7-Dimethyl-6-octen-1-yl acetate|3,7-dimethyloct-6-enyl acetate|1-Acetoxy-3,7-dimethyloct-6-ene|Acetic acid, citronellyl ester|Natural rhodinol, acetylated|6-Octen-1-ol, 3,7-dimethyl-, acetate|6-Octen-1-ol, 3,7-dimethyl-, 1-acetate|3,7-Dimethyl-6-octen-1-ol acetate|2-Octen-8-ol, 2,6-dimethyl-, acetate|NSC 4893|Ace…	198.3	C12H22O2	26.3	191	3.8	14	0	2	7	InChI=1S/C12H22O2/c1-10(2)6-5-7-11(3)8-9-14-12(4)13/h6,11H,5,7-9H2,1-4H3	CC(CCC=C(C)C)CCOC(=O)C	JOZKFWLRHCDGJA-UHFFFAOYSA-N	3,7-dimethyloct-6-enyl acetate	NULL	Biological Test Results|Biomolecular Interactions and Pathways|Chemical and Physical Properties|Classification|Food Additives and Ingredients|Literature|Names and Identifiers|Patents|Pharmacology and Biochemistry|Safety and Hazards|Toxicity|Use and Manufacturing|Biological Test Results: Active
10102	(1S,5S,8S)-4,4,8-Trimethyltricyclo[6.3.1.01,5]dodec-2-ene	CLOVENE|469-92-1|(1S,5S,8S)-4,4,8-Trimethyltricyclo[6.3.1.01,5]dodec-2-ene|DTXSID10963697|1,1,7-Trimethyl-1,4,5,6,7,8,9,9a-octahydro-3a,7-methanocyclopenta[8]annulene	204.35	C15H24	0	312	5.8	15	0	0	0	InChI=1S/C15H24/c1-13(2)9-10-15-7-4-6-14(3,11-15)8-5-12(13)15/h9-10,12H,4-8,11H2,1-3H3/t12-,14-,15+/m0/s1	C[C@@]12CCC[C@]3(C1)C=CC([C@@H]3CC2)(C)C	MKZIRHIVARSBHI-AEGPPILISA-N	(1S,5S,8S)-4,4,8-trimethyltricyclo[6.3.1.01,5]dodec-2-ene	NULL	Classification|Literature|Names and Identifiers
10149	Javanicin	JAVANICIN|476-45-9|UNII-YNR51WFW2R|5,8-Dihydroxy-2-methoxy-6-methyl-7-(2-oxopropyl)naphthalene-1,4-dione|YNR51WFW2R|Javanicin (Fusarium)|5,8-dihydroxy-6-methoxy-2-methyl-3-(2-oxopropyl)naphthalene-1,4-dione|HSDB 3501|BRN 2296055|fusarium|5,8-Dihydroxy-6-methoxy-3-(2-oxopropyl)-1,4-naphthalenedione|1,4-Naphthoquinone, 3-acetonyl-5,8-dihydroxy-6-methoxy-2-methyl-|3-Acetonyl-5,8-dihydroxy-6-methoxy-…	290.27	C15H14O6	101	508	2	21	2	6	3	InChI=1S/C15H14O6/c1-6(16)4-8-7(2)13(18)11-9(17)5-10(21-3)15(20)12(11)14(8)19/h5,18-19H,4H2,1-3H3	CC1=C(C(=C2C(=C1O)C(=O)C=C(C2=O)OC)O)CC(=O)C	UHPMCKVQTMMPCG-UHFFFAOYSA-N	5,8-dihydroxy-2-methoxy-6-methyl-7-(2-oxopropyl)naphthalene-1,4-dione	NULL	Biological Test Results|Chemical and Physical Properties|Classification|Literature|Names and Identifiers|Patents|Pharmacology and Biochemistry|Safety and Hazards|Toxicity|Use and Manufacturing|Biological Test Results: Active
10248	Elemicin	Elemicin|487-11-6|5-Allyl-1,2,3-trimethoxybenzene|Elemicine|3,4,5-Trimethoxyallylbenzene|1,2,3-trimethoxy-5-prop-2-enylbenzene|Benzene, 1,2,3-trimethoxy-5-(2-propenyl)-|UNII-HSZ191AKAN|BENZENE, 5-ALLYL-1,2,3-TRIMETHOXY-|3-(3,4,5-Trimethoxyphenyl)-1-propene|1,2,3-Trimethoxy-5-(2-propenyl)benzene|HSZ191AKAN|3,4,5-trimethoxyallyl benzene|CHEBI:4771|1,2,3-trimethoxy-5-(prop-2-en-1-yl)benzene|4-allyl-…	208.25	C12H16O3	27.7	179	2.5	15	0	3	5	InChI=1S/C12H16O3/c1-5-6-9-7-10(13-2)12(15-4)11(8-9)14-3/h5,7-8H,1,6H2,2-4H3	COC1=CC(=CC(=C1OC)OC)CC=C	BPLQKQKXWHCZSS-UHFFFAOYSA-N	1,2,3-trimethoxy-5-prop-2-enylbenzene	NULL	Biological Test Results|Biomolecular Interactions and Pathways|Chemical and Physical Properties|Classification|Food Additives and Ingredients|Literature|Names and Identifiers|Patents|Pharmacology and Biochemistry|Use and Manufacturing|Biological Test Results: Active
10351	3-Furaldehyde	3-Furaldehyde|furan-3-carbaldehyde|498-60-2|3-Furancarboxaldehyde|Furan-3-carboxaldehyde|3-Formylfuran|3-furfural|UNII-POB632X444|CHEBI:87609|POB632X444|MFCD00010424|3-Furancarboxaldehyde, >=97%|3furaldehyde|3-furancarbaldehyde|ACMC-209kip|AMOT0244|CHEMBL2228160|DTXSID40198076|CS-M0782|STR02022|ZINC2040441|BDBM50486228|GEO-01440|SBB004385|AKOS000289061|AM85794|SB60959|BP-20266|AB0064381|DB-002732…	96.08	C5H4O2	30.2	70.5	0.5	7	0	2	1	InChI=1S/C5H4O2/c6-3-5-1-2-7-4-5/h1-4H	C1=COC=C1C=O	AZVSIHIBYRHSLB-UHFFFAOYSA-N	furan-3-carbaldehyde	NULL	Biological Test Results|Chemical and Physical Properties|Classification|Literature|Names and Identifiers|Patents|Safety and Hazards|Biological Test Results: Active
10430	Isovaleric acid	ISOVALERIC ACID|3-Methylbutanoic acid|503-74-2|Isopentanoic acid|3-Methylbutyric acid|Delphinic acid|Butanoic acid, 3-methyl-|Isopropylacetic acid|Isovalerianic acid|Isobutylformic acid|3-Methylbutyrate|beta-Methylbutyric acid|Isovalerianic|Acetic acid, isopropyl-|Butyric acid, 3-methyl-|3-methyl-butanoic acid|isovalerate|Kyselina isovalerova|3-methyl butyric acid|3-methyl-butyric acid|3-methyl-n…	102.13	C5H10O2	37.3	66.5	1.2	7	1	2	2	InChI=1S/C5H10O2/c1-4(2)3-5(6)7/h4H,3H2,1-2H3,(H,6,7)	CC(C)CC(=O)O	GWYFCOCPABKNJV-UHFFFAOYSA-N	3-methylbutanoic acid	NULL	Biological Test Results|Biomolecular Interactions and Pathways|Chemical and Physical Properties|Classification|Drug and Medication Information|Food Additives and Ingredients|Identification|Literature|Names and Identifiers|Patents|Pharmacology and Biochemistry|Safety and Hazards|Toxicity|Use and Manufacturing|Biological Test Results: Active|Biological Test Results: Micromolar
10465	Heptadecanoic acid	HEPTADECANOIC ACID|Margaric acid|506-12-7|n-Heptadecanoic acid|Margarinic acid|n-Heptadecylic acid|n-Heptadecoic acid|Heptadecylic acid|Fatty acids, C14-22|Fatty acids, C16-18|NSC 3743|C17:0|UNII-V987Y9OZ8L|Normal-heptadecanoic acid|MFCD00002751|V987Y9OZ8L|CHEBI:32365|margarinate|margaroate|n-heptadecoate|n-heptadecylate|68424-37-3|63399-94-0|EINECS 208-027-1|BRN 1781004|Margarinsaeure|margaric'a…	270.5	C17H34O2	37.3	190	6.9	19	1	2	15	InChI=1S/C17H34O2/c1-2-3-4-5-6-7-8-9-10-11-12-13-14-15-16-17(18)19/h2-16H2,1H3,(H,18,19)	CCCCCCCCCCCCCCCCC(=O)O	KEMQGTRYUADPNZ-UHFFFAOYSA-N	heptadecanoic acid	NULL	Biological Test Results|Biomolecular Interactions and Pathways|Chemical and Physical Properties|Classification|Literature|Names and Identifiers|Patents|Pharmacology and Biochemistry|Safety and Hazards|Toxicity|Use and Manufacturing|Biological Test Results: Active|Biological Test Results: Micromolar
10494	Oleanolic acid	OLEANOLIC ACID|508-02-1|Oleanic acid|Caryophyllin|Astrantiagenin C|Giganteumgenin C|Virgaureagenin B|3beta-Hydroxyolean-12-en-28-oic acid|3-beta-Hydroxyolean-12-en-28-oic acid|UNII-6SMK8R7TGJ|(4aS,6aR,6aS,6bR,8aR,10S,12aR,14bS)-10-hydroxy-2,2,6a,6b,9,9,12a-heptamethyl-1,3,4,5,6,6a,7,8,8a,10,11,12,13,14b-tetradecahydropicene-4a-carboxylic acid|(3-beta)-3-Hydroxyolean-12-en-28-oic acid|NSC114945|6S…	456.7	C30H48O3	57.5	885	7.5	33	2	3	1	InChI=1S/C30H48O3/c1-25(2)14-16-30(24(32)33)17-15-28(6)19(20(30)18-25)8-9-22-27(5)12-11-23(31)26(3,4)21(27)10-13-29(22,28)7/h8,20-23,31H,9-18H2,1-7H3,(H,32,33)/t20-,21-,22+,23-,27-,28+,29+,30-/m0/s1	C[C@]12CC[C@@H](C([C@@H]1CC[C@@]3([C@@H]2CC=C4[C@]3(CC[C@@]5([C@H]4CC(CC5)(C)C)C(=O)O)C)C)(C)C)O	MIJYXULNPSFWEK-GTOFXWBISA-N	(4aS,6aR,6aS,6bR,8aR,10S,12aR,14bS)-10-hydroxy-2,2,6a,6b,9,9,12a-heptamethyl-1,3,4,5,6,6a,7,8,8a,10,11,12,13,14b-tetradecahydropicene-4a-carboxylic acid	Oleanolic Acid	Biological Test Results|Biomolecular Interactions and Pathways|Chemical and Physical Properties|Classification|Drug and Medication Information|Literature|Names and Identifiers|Patents|Pharmacology and Biochemistry|Toxicity|Use and Manufacturing|Biological Test Results: Active|Biological Test Results: Micromolar
10869	Benzyl methyl ether	BENZYL METHYL ETHER|(methoxymethyl)benzene|538-86-3|METHOXYMETHYLBENZENE|Methyl benzyl ether|Benzene, (methoxymethyl)-|Ether, benzyl methyl|Benzylmethylether|UNII-F22RLS78BD|.alpha.-Methoxytoluene|F22RLS78BD|methoxyphenylmethane|MFCD00025901|alpha-Methoxytoluene|benzylmethyl ether|NSC 8058|EINECS 208-705-7|(Methoxymethyl);benzene|ACMC-1AOMK|AI3-21993|1-(methoxymethyl)benzene|SCHEMBL794|.alpha.-Me…	122.16	C8H10O	9.2	65	1.9	9	0	1	2	InChI=1S/C8H10O/c1-9-7-8-5-3-2-4-6-8/h2-6H,7H2,1H3	COCC1=CC=CC=C1	GQKZBCPTCWJTAS-UHFFFAOYSA-N	methoxymethylbenzene	NULL	Chemical and Physical Properties|Classification|Food Additives and Ingredients|Literature|Names and Identifiers|Patents|Safety and Hazards|Use and Manufacturing
11005	Myristic acid	Tetradecanoic acid|MYRISTIC ACID|544-63-8|n-Tetradecanoic acid|Crodacid|n-Tetradecoic acid|1-Tridecanecarboxylic acid|n-Tetradecan-1-oic acid|Hydrofol acid 1495|Univol U 316S|Emery 655|Myristinsaeure|Myristate|tetradecoic acid|Hystrene 9014|Neo-fat 14|C14 fatty acid|Myristic acid, pure|n-Myristic acid|Myristic acid (natural)|Tetradecanoate|acide tetradecanoique|NSC 5028|FEMA No. 2764|CCRIS 4724|C…	228.37	C14H28O2	37.3	155	5.3	16	1	2	12	InChI=1S/C14H28O2/c1-2-3-4-5-6-7-8-9-10-11-12-13-14(15)16/h2-13H2,1H3,(H,15,16)	CCCCCCCCCCCCCC(=O)O	TUNFSRHWOTWDNC-UHFFFAOYSA-N	tetradecanoic acid	Myristic Acid	Biological Test Results|Biomolecular Interactions and Pathways|Chemical and Physical Properties|Classification|Drug and Medication Information|Food Additives and Ingredients|Identification|Literature|Names and Identifiers|Patents|Pharmacology and Biochemistry|Safety and Hazards|Toxicity|Use and Manufacturing|Biological Test Results: Active|Biological Test Results: Micromolar
11006	Hexadecane	HEXADECANE|n-Hexadecane|544-76-3|Cetane|n-Cetane|hexadecan|Hexadekan|Pentadecane, methyl-|Cetan|CCRIS 5833|Zetan|HSDB 6854|UNII-F8Z00SHP6Q|NSC 7334|EINECS 208-878-9|F8Z00SHP6Q|BRN 1736592|AI3-06522|MFCD00008998|CHEBI:45296|Hexadecane, analytical standard|CNS|ACMC-209lgv|Hexadecane, >=99%|DSSTox_CID_7195|EC 208-878-9|Hexadecane, p.a., 99%|DSSTox_RID_78343|DSSTox_GSID_27195|4-01-00-00537 (Beilstein…	226.44	C16H34	0	92.6	8.3	16	0	0	13	InChI=1S/C16H34/c1-3-5-7-9-11-13-15-16-14-12-10-8-6-4-2/h3-16H2,1-2H3	CCCCCCCCCCCCCCCC	DCAYPVUWAIABOU-UHFFFAOYSA-N	hexadecane	NULL	Biological Test Results|Biomolecular Interactions and Pathways|Chemical and Physical Properties|Classification|Identification|Literature|Names and Identifiers|Patents|Pharmacology and Biochemistry|Safety and Hazards|Toxicity|Use and Manufacturing|Biological Test Results: Micromolar
11066	Oxyberberine	Oxyberberine|Berlambine|8-Oxyberberine|549-21-3|Oxyberberin|Ketoberberine|UNII-4A04YKB3FT|NSC93138|4A04YKB3FT|8-BERBINONE, 13,13a-DIDEHYDRO-9,10-DIMETHOXY-2,3-(METHYLENEDIOXY)-|Berlambine; 8-Oxoberberine; Ketoberberine|9,10-Dimethoxy-2,3-(methylenedioxy)-13,13a-didehydro-8-berbinone|NSC 93138|BRN 0339209|8-Oxoberberine|Prestwick_92|4-27-00-06654 (Beilstein Handbook Reference)|CHEMBL11531|SCHEMBL2…	351.4	C20H17NO5	57.2	607	2.9	26	0	5	2	InChI=1S/C20H17NO5/c1-23-15-4-3-12-7-14-13-9-17-16(25-10-26-17)8-11(13)5-6-21(14)20(22)18(12)19(15)24-2/h3-4,7-9H,5-6,10H2,1-2H3	COC1=C(C2=C(C=C1)C=C3C4=CC5=C(C=C4CCN3C2=O)OCO5)OC	ZHYQCBCBTQWPLC-UHFFFAOYSA-N	16,17-dimethoxy-5,7-dioxa-13-azapentacyclo[11.8.0.02,10.04,8.015,20]henicosa-1(21),2,4(8),9,15(20),16,18-heptaen-14-one	NULL	Biological Test Results|Classification|Literature|Names and Identifiers|Patents|Toxicity|Biological Test Results: Active
11230	4-Carvomenthenol	4-Carvomenthenol|Terpinen-4-ol|562-74-3|4-Terpineol|p-Menth-1-en-4-ol|1-Terpinen-4-ol|Terpinenol-4|Terpene-4-ol|1-Menthene-4-ol|1-p-Menthen-4-ol|TERPINENE-4-OL|3-Cyclohexen-1-ol, 4-methyl-1-(1-methylethyl)-|1-para-Menthen-4-ol|Terpinine-4-ol|(+-)-p-Menth-1-en-4-ol|4-methyl-1-propan-2-ylcyclohex-3-en-1-ol|4-Methyl-1-(1-methylethyl)-3-cyclohexen-1-ol|(+/-)-4-Terpineol|1-Methyl-4-isopropyl-1-cyclohe…	154.25	C10H18O	20.2	170	2.2	11	1	1	1	InChI=1S/C10H18O/c1-8(2)10(11)6-4-9(3)5-7-10/h4,8,11H,5-7H2,1-3H3	CC1=CCC(CC1)(C(C)C)O	WRYLYDPHFGVWKC-UHFFFAOYSA-N	4-methyl-1-propan-2-ylcyclohex-3-en-1-ol	NULL	Biological Test Results|Biomolecular Interactions and Pathways|Chemical and Physical Properties|Classification|Drug and Medication Information|Food Additives and Ingredients|Identification|Literature|Names and Identifiers|Patents|Pharmacology and Biochemistry|Safety and Hazards|Toxicity|Use and Manufacturing
11463	Terpinolene	TERPINOLENE|586-62-9|Isoterpinene|Terpinolen|alpha-Terpinolene|p-Mentha-1,4(8)-diene|1,4(8)-p-Menthadiene|4-Isopropylidene-1-methylcyclohexene|Cyclohexene, 1-methyl-4-(1-methylethylidene)-|Tereben|p-Menth-1,4(8)-diene|Nofmer TP|1,4(8)-Terpadiene|1-Methyl-4-(1-methylethylidene)cyclohexene|1-methyl-4-propan-2-ylidenecyclohexene|1-Methyl-4-isopropylidene-1-cyclohexene|UNII-N9830X5KSL|4-isopropyliden…	136.23	C10H16	0	178	2.8	10	0	0	0	InChI=1S/C10H16/c1-8(2)10-6-4-9(3)5-7-10/h4H,5-7H2,1-3H3	CC1=CCC(=C(C)C)CC1	MOYAFQVGZZPNRA-UHFFFAOYSA-N	1-methyl-4-propan-2-ylidenecyclohexene	NULL	Biological Test Results|Biomolecular Interactions and Pathways|Chemical and Physical Properties|Classification|Food Additives and Ingredients|Identification|Literature|Names and Identifiers|Patents|Pharmacology and Biochemistry|Safety and Hazards|Toxicity|Use and Manufacturing|Biological Test Results: Active|Biological Test Results: Micromolar
11635	Octadecane	OCTADECANE|n-Octadecane|593-45-3|Octadecan|UNII-N102P6HAIU|TS Paraffin TS 8|N102P6HAIU|Octadecane, 99%|MFCD00009007|1-(4-Chlorophenyl)-1,3-dihydro-2H-indol-2-one|128271-18-1|Octadecane, analytical standard|Octadecane, n-|Oktadekan|CCRIS 681|NSC 4201|EINECS 209-790-3|C18-n-alkane|C18H38|ACMC-1ASVK|AI3-06523|EC 209-790-3|DTXSID9047172|CHEBI:32926|HSDB 8348|NSC4201|CH3-[CH2]16-CH3|HY-N6600|NSC-4201|…	254.5	C18H38	0	112	9.3	18	0	0	15	InChI=1S/C18H38/c1-3-5-7-9-11-13-15-17-18-16-14-12-10-8-6-4-2/h3-18H2,1-2H3	CCCCCCCCCCCCCCCCCC	RZJRJXONCZWCBN-UHFFFAOYSA-N	octadecane	NULL	Biological Test Results|Biomolecular Interactions and Pathways|Chemical and Physical Properties|Classification|Identification|Literature|Names and Identifiers|Patents|Pharmacology and Biochemistry|Safety and Hazards|Toxicity|Use and Manufacturing
12097	5-Methylfurfural	5-METHYLFURFURAL|620-02-0|5-Methyl-2-furaldehyde|5-Methylfuran-2-carbaldehyde|5-Methyl furfural|5-Methyl-2-furfural|2-Furancarboxaldehyde, 5-methyl-|5-Methylfuran-2-al|5-Methyl-2-furancarboxaldehyde|5-Methylfurfuraldehyde|2-Formyl-5-methylfuran|2-Methyl-5-formylfuran|5-Methyl-2-furfuraldehyde|2-Furaldehyde, 5-methyl-|5-methyl-furfural|5-methyl-2-furancarbaldehyde|UNII-4482BZC72D|5-methyl-furan-2-…	110.11	C6H6O2	30.2	90.5	0.7	8	0	2	1	InChI=1S/C6H6O2/c1-5-2-3-6(4-7)8-5/h2-4H,1H3	CC1=CC=C(O1)C=O	OUDFNZMQXZILJD-UHFFFAOYSA-N	5-methylfuran-2-carbaldehyde	NULL	Biological Test Results|Chemical and Physical Properties|Classification|Food Additives and Ingredients|Literature|Names and Identifiers|Patents|Pharmacology and Biochemistry|Safety and Hazards|Toxicity|Use and Manufacturing
12127	Isovanillin	3-Hydroxy-4-methoxybenzaldehyde|ISOVANILLIN|621-59-0|Isovanilline|3-Hydroxy-p-anisaldehyde|5-Formylguaiacol|Benzaldehyde, 3-hydroxy-4-methoxy-|3-Hydroxy-4-methoxy-benzaldehyde|Isovanicaline|3-Hydroxyanisaldehyde|iso-Vanillin|3-hydroxy-4-anisaldehyde|isovanilin|p-Anisaldehyde, 3-hydroxy-|Oxy-3 methoxy-4 benzaldehyde|4-Methoxy-3-hydroxybenzaldehyde|MFCD00003369|UNII-4A9N90H9X6|CHEMBL275563|4A9N90H9…	152.15	C8H8O3	46.5	135	1	11	1	3	2	InChI=1S/C8H8O3/c1-11-8-3-2-6(5-9)4-7(8)10/h2-5,10H,1H3	COC1=C(C=C(C=C1)C=O)O	JVTZFYYHCGSXJV-UHFFFAOYSA-N	3-hydroxy-4-methoxybenzaldehyde	NULL	Biological Test Results|Biomolecular Interactions and Pathways|Chemical and Physical Properties|Classification|Literature|Names and Identifiers|Patents|Pharmacology and Biochemistry|Safety and Hazards|Toxicity|Use and Manufacturing|Biological Test Results: Active
12398	Heptadecane	HEPTADECANE|n-Heptadecane|629-78-7|Hexadecane, methyl-|Heptadekan|UNII-H7C0J39XUM|C17H36|H7C0J39XUM|CHEBI:16148|MFCD00009002|Heptadecane, analytical standard|EINECS 211-108-4|NSC 172782|BRN 1738898|AI3-36898|Heptadecane purum|Normal-heptadecane|PJ8|Heptadecane, 99%|DSSTox_CID_27061|DSSTox_RID_82078|DSSTox_GSID_47061|n-HEPTADECANE, 99%|4-01-00-00548 (Beilstein Handbook Reference)|ARONIS020486|CHEM…	240.5	C17H36	0	103	8.8	17	0	0	14	InChI=1S/C17H36/c1-3-5-7-9-11-13-15-17-16-14-12-10-8-6-4-2/h3-17H2,1-2H3	CCCCCCCCCCCCCCCCC	NDJKXXJCMXVBJW-UHFFFAOYSA-N	heptadecane	NULL	Biological Test Results|Biomolecular Interactions and Pathways|Chemical and Physical Properties|Classification|Identification|Literature|Names and Identifiers|Patents|Pharmacology and Biochemistry|Safety and Hazards|Toxicity|Use and Manufacturing|Biological Test Results: Active
12405	Docosane	DOCOSANE|n-Docosane|629-97-0|Heneicosane, methyl-|Dokosan|UNII-OW99Q363KO|OW99Q363KO|CH3-[CH2]20-CH3|MFCD00009348|Docosane, analytical standard|TWT|Normal-docosane|Docosane, n-|EINECS 211-121-5|C22H46|NSC 77139|Docosane, 99%|ACMC-1B879|DTXSID7047063|CHEBI:46050|HSDB 8352|NSC77139|ZINC6920415|LMFA11000569|NSC-77139|STL453762|AKOS015901007|AS-56021|M751|DB-054364|D0962|FT-0625560|D95359|Q150968|ABD…	310.6	C22H46	0	153	11.5	22	0	0	19	InChI=1S/C22H46/c1-3-5-7-9-11-13-15-17-19-21-22-20-18-16-14-12-10-8-6-4-2/h3-22H2,1-2H3	CCCCCCCCCCCCCCCCCCCCCC	HOWGUJZVBDQJKV-UHFFFAOYSA-N	docosane	NULL	Biological Test Results|Biomolecular Interactions and Pathways|Chemical and Physical Properties|Classification|Identification|Literature|Names and Identifiers|Patents|Pharmacology and Biochemistry|Safety and Hazards|Toxicity|Use and Manufacturing
12456	Berberine chloride	berberine chloride|Berberine hydrochloride|633-65-8|Natural Yellow 18|Benzodioxide|Berberinium chloride|Berberine HCl|Berberine (chloride)|UNII-UOT4O1BYV8|Berberin hydrochloride|9,10-dimethoxy-5,6-dihydro-[1,3]dioxolo[4,5-g]isoquinolino[3,2-a]isoquinolin-7-ium chloride|MFCD00011939|UOT4O1BYV8|NSC-163088|MLS002702530|Natural Yellow 18 (chloride)|CHEBI:31271|NSC163088|633-65-8 (CHLORIDE)|NSC-646666…	371.8	C20H18ClNO4	40.8	488	NULL	26	0	5	2	InChI=1S/C20H18NO4.ClH/c1-22-17-4-3-12-7-16-14-9-19-18(24-11-25-19)8-13(14)5-6-21(16)10-15(12)20(17)23-2;/h3-4,7-10H,5-6,11H2,1-2H3;1H/q+1;/p-1	COC1=C(C2=C[N+]3=C(C=C2C=C1)C4=CC5=C(C=C4CC3)OCO5)OC.[Cl-]	VKJGBAJNNALVAV-UHFFFAOYSA-M	16,17-dimethoxy-5,7-dioxa-13-azoniapentacyclo[11.8.0.02,10.04,8.015,20]henicosa-1(13),2,4(8),9,14,16,18,20-octaene;chloride	NULL	Biological Test Results|Biomolecular Interactions and Pathways|Chemical and Physical Properties|Classification|Drug and Medication Information|Literature|Names and Identifiers|Patents|Safety and Hazards|Toxicity|Use and Manufacturing|Biological Test Results: Active|Biological Test Results: Micromolar|Biological Test Results: Nanomolar
13010	2,3-Dimethylmaleic anhydride	2,3-DIMETHYLMALEIC ANHYDRIDE|766-39-2|3,4-dimethylfuran-2,5-dione|Dimethylmaleic anhydride|2,5-Furandione, 3,4-dimethyl-|Pyrocinchonic anhydride|Maleic anhydride, dimethyl-|Dimethylmaleic acid anhydride|UNII-6PP3N541QA|NSC 92512|6PP3N541QA|3,4-Dimethyl-2,5-furandione|MFCD00005523|.alpha.,.beta.-Dimethylmaleic anhydride|2,3-Dimethylmaleicanhydride|HSDB 5517|alpha,beta-Dimethylmaleic anhydride|EINE…	126.11	C6H6O3	43.4	190	0.6	9	0	3	0	InChI=1S/C6H6O3/c1-3-4(2)6(8)9-5(3)7/h1-2H3	CC1=C(C(=O)OC1=O)C	MFGALGYVFGDXIX-UHFFFAOYSA-N	3,4-dimethylfuran-2,5-dione	NULL	Biological Test Results|Chemical and Physical Properties|Classification|Literature|Names and Identifiers|Patents|Safety and Hazards|Toxicity|Use and Manufacturing
13220	2,2,6,6-Tetramethyl-4-piperidone	Triacetonamine|826-36-8|2,2,6,6-Tetramethyl-4-piperidone|2,2,6,6-tetramethylpiperidin-4-one|Triacetone amine|Triacetonamin|Vincubine|Vincubina|2,2,6,6-Tetramethyl-4-piperidinone|Tempidon|2,2,6,6-Tetramethyl-4-oxopiperidine|4-Piperidinone, 2,2,6,6-tetramethyl-|Trojacetonoaminy|2,2,6,6-Tetramethylpiperidone|Odoratine|4-Oxo-2,2,6,6-tetramethylpiperidine|TMPone|2,2,6,6-Tetramethylpiperidinone|Triacet…	155.24	C9H17NO	29.1	164	0.5	11	1	2	0	InChI=1S/C9H17NO/c1-8(2)5-7(11)6-9(3,4)10-8/h10H,5-6H2,1-4H3	CC1(CC(=O)CC(N1)(C)C)C	JWUXJYZVKZKLTJ-UHFFFAOYSA-N	2,2,6,6-tetramethylpiperidin-4-one	NULL	Biological Test Results|Chemical and Physical Properties|Classification|Literature|Names and Identifiers|Patents|Pharmacology and Biochemistry|Safety and Hazards|Toxicity|Use and Manufacturing|Biological Test Results: Micromolar
14104	2-Isopropyl-5-methylanisole	Thymol methyl ether|2-Isopropyl-5-methylanisole|1076-56-8|O-Methylthymol|Thymyl methyl ether|Methyl thymyl ether|3-Methoxy-p-cymene|Methyl thymol ether|4-Isopropyl-3-methoxytoluene|1-Isopropyl-2-methoxy-4-methylbenzene|Benzene, 2-methoxy-4-methyl-1-(1-methylethyl)-|1-Methyl-3-methoxy-4-isopropylbenzene|ANISOLE, 2-ISOPROPYL-5-METHYL-|2-methoxy-4-methyl-1-propan-2-ylbenzene|methylthymol|Thymol meth…	164.24	C11H16O	9.2	131	3.8	12	0	1	2	InChI=1S/C11H16O/c1-8(2)10-6-5-9(3)7-11(10)12-4/h5-8H,1-4H3	CC1=CC(=C(C=C1)C(C)C)OC	LSQXNMXDFRRDSJ-UHFFFAOYSA-N	2-methoxy-4-methyl-1-propan-2-ylbenzene	NULL	Biological Test Results|Chemical and Physical Properties|Classification|Food Additives and Ingredients|Literature|Names and Identifiers|Patents|Pharmacology and Biochemistry|Safety and Hazards|Toxicity|Use and Manufacturing
14233	tert-Butylurea	tert-Butylurea|N-tert-Butylurea|1118-12-3|(1,1-Dimethylethyl)urea|UREA, tert-BUTYL-|Urea, (1,1-dimethylethyl)-|1-tert-Butylurea|tert-butyl urea|Urea, N-(1,1-dimethylethyl)-|UNII-T81TP489AF|T81TP489AF|MFCD00025448|NSC 4604|EINECS 214-257-3|BRN 1744501|t-butylurea|NSC4604|tert-butyl isourea|N-(tert-butyl)urea|ACMC-20ajk8|Urea,1-dimethylethyl)-|amino-N-(tert-butyl)amide|DSSTox_CID_24365|DSSTox_RID_8…	116.16	C5H12N2O	55.1	93.1	0	8	2	1	1	InChI=1S/C5H12N2O/c1-5(2,3)7-4(6)8/h1-3H3,(H3,6,7,8)	CC(C)(C)NC(=O)N	JLEHSYHLHLHPAL-UHFFFAOYSA-N	tert-butylurea	NULL	Biological Test Results|Chemical and Physical Properties|Classification|Literature|Names and Identifiers|Patents|Toxicity|Use and Manufacturing|Biological Test Results: Micromolar
14296	2,3,5,6-Tetramethylpyrazine	2,3,5,6-Tetramethylpyrazine|TETRAMETHYLPYRAZINE|1124-11-4|Ligustrazine|Pyrazine, tetramethyl-|Bs factor|Tetramethylpyrazin|Tetrapyrazine|Chuanxiongzine|Liqustrazine|Ligustizine|2,3,5,6-Tetramethyl pyrazine|chuanxingzine|FEMA No. 3237|UNII-V80F4IA5XG|2,3,5,6,-Tetramethyl-1,4-pyrazine|MFCD00006146|V80F4IA5XG|MLS000069594|FEMA 3237|Pyrazine, 2,3,5,6-tetramethyl-|SMR000059042|2,5,6-Tetramethylpyrazin…	136.19	C8H12N2	25.8	87.8	1.3	10	0	2	0	InChI=1S/C8H12N2/c1-5-6(2)10-8(4)7(3)9-5/h1-4H3	CC1=C(N=C(C(=N1)C)C)C	FINHMKGKINIASC-UHFFFAOYSA-N	2,3,5,6-tetramethylpyrazine	NULL	Biological Test Results|Biomolecular Interactions and Pathways|Chemical and Physical Properties|Classification|Food Additives and Ingredients|Literature|Names and Identifiers|Patents|Pharmacology and Biochemistry|Safety and Hazards|Toxicity|Use and Manufacturing|Biological Test Results: Active
14896	beta-Pinene	BETA-PINENE|127-91-3|Pseudopinene|Nopinene|2(10)-Pinene|6,6-Dimethyl-2-methylenebicyclo[3.1.1]heptane|.beta.-Pinene|Bicyclo[3.1.1]heptane, 6,6-dimethyl-2-methylene-|Terebenthene|Terbenthene|18172-67-3|Pseudopinen|Nopinen|6,6-dimethyl-2-methylidenebicyclo[3.1.1]heptane|(-)-.beta.-Pinene|PINENE, BETA|ss-Pinene|Pin-2(10)-ene|CHEBI:50025|NSC21447|NSC59190|Bicyclo[3.1.1]heptane, 6,6-dimethyl-2-methyle…	136.23	C10H16	0	177	3.1	10	0	0	0	InChI=1S/C10H16/c1-7-4-5-8-6-9(7)10(8,2)3/h8-9H,1,4-6H2,2-3H3	CC1(C2CCC(=C)C1C2)C	WTARULDDTDQWMU-UHFFFAOYSA-N	6,6-dimethyl-2-methylidenebicyclo[3.1.1]heptane	NULL	Biological Test Results|Biomolecular Interactions and Pathways|Chemical and Physical Properties|Classification|Drug and Medication Information|Food Additives and Ingredients|Identification|Literature|Names and Identifiers|Patents|Pharmacology and Biochemistry|Safety and Hazards|Toxicity|Use and Manufacturing|Biological Test Results: Micromolar
16666	l-Menthol	l-Menthol|(-)-menthol|2216-51-5|Levomenthol|Menthomenthol|l-(-)-Menthol|Menthacamphor|Peppermint camphor|(1R,2S,5R)-2-Isopropyl-5-methylcyclohexanol|U.S.P. Menthol|Levomentholum|(1r,2s,5r)-(-)-menthol|Menthol racemic|Hexahydrothymol|d,l-Menthol|(-)-Menthyl alcohol|(-)-(1R,3R,4S)-Menthol|(1R)-(-)-Menthol|D-(-)-Menthol|89-78-1|(R)-(-)-Menthol|I-menthol|Racementhol|(-)-trans-p-Menthan-cis-ol|1-Menth…	156.26	C10H20O	20.2	120	3	11	1	1	1	InChI=1S/C10H20O/c1-7(2)9-5-4-8(3)6-10(9)11/h7-11H,4-6H2,1-3H3/t8-,9+,10-/m1/s1	C[C@@H]1CC[C@H]([C@@H](C1)O)C(C)C	NOOLISFMXDJSKH-KXUCPTDWSA-N	(1R,2S,5R)-5-methyl-2-propan-2-ylcyclohexan-1-ol	NULL	Biological Test Results|Biomolecular Interactions and Pathways|Chemical and Physical Properties|Classification|Drug and Medication Information|Food Additives and Ingredients|Identification|Literature|Names and Identifiers|Patents|Pharmacology and Biochemistry|Safety and Hazards|Toxicity|Use and Manufacturing|Biological Test Results: Active|Biological Test Results: Micromolar
17100	alpha-Terpineol	alpha-TERPINEOL|Terpineol|98-55-5|2-(4-methylcyclohex-3-en-1-yl)propan-2-ol|p-Menth-1-en-8-ol|dl-alpha-Terpineol|1-p-Menthen-8-ol|Terpineol 350|1-Menthene-8-ol|CARVOMENTHENOL|.alpha.-Terpineol|TERPINEOLS|1-Methyl-4-isopropyl-1-cyclohexen-8-ol|alpha,alpha,4-Trimethyl-3-cyclohexene-1-methanol|2-(4-Methyl-3-cyclohexenyl)-2-propanol|Terpineol schlechthin|Terpenol|alpha-Terpinenol|1-Methyl-4-isopropyl…	154.25	C10H18O	20.2	168	1.8	11	1	1	1	InChI=1S/C10H18O/c1-8-4-6-9(7-5-8)10(2,3)11/h4,9,11H,5-7H2,1-3H3	CC1=CCC(CC1)C(C)(C)O	WUOACPNHFRMFPN-UHFFFAOYSA-N	2-(4-methylcyclohex-3-en-1-yl)propan-2-ol	NULL	Biological Test Results|Biomolecular Interactions and Pathways|Chemical and Physical Properties|Classification|Food Additives and Ingredients|Identification|Literature|Names and Identifiers|Patents|Pharmacology and Biochemistry|Safety and Hazards|Toxicity|Use and Manufacturing|Biological Test Results: Active|Biological Test Results: Micromolar
18827	1-Octen-3-OL	1-OCTEN-3-OL|Oct-1-en-3-ol|3391-86-4|Vinyl amyl carbinol|1-Vinylhexanol|3-Hydroxy-1-octene|Amyl vinyl carbinol|Mushroom alcohol|Pentyl vinyl carbinol|Matsutake alcohol|Octen-3-ol|Vinyl hexanol|Oct-1-ene-3-ol|octene-1-ol-3|1-Okten-3-ol|NSC 87563|(+/-)-1-octen-3-ol|CHEBI:34118|Matsuica alcohol|MFCD00004589|Amylvinylcarbinol|Pentylvinylcarbinol|1-Okten-3-ol [Czech]|1-Octen-3-ol (natural)|Matsutake a…	128.21	C8H16O	20.2	69	2.6	9	1	1	5	InChI=1S/C8H16O/c1-3-5-6-7-8(9)4-2/h4,8-9H,2-3,5-7H2,1H3	CCCCCC(C=C)O	VSMOENVRRABVKN-UHFFFAOYSA-N	oct-1-en-3-ol	NULL	Biological Test Results|Biomolecular Interactions and Pathways|Chemical and Physical Properties|Classification|Food Additives and Ingredients|Literature|Names and Identifiers|Patents|Pharmacology and Biochemistry|Safety and Hazards|Toxicity|Use and Manufacturing
19009	Palmatine	Palmatine|3486-67-7|Berbericinine|O,O-Dimethyldemethyleneberberine|Burasaine|Dibenzo[a,g]quinolizinium, 5,6-dihydro-2,3,9,10-tetramethoxy-|2,3,9,10-tetramethoxy-5,6-dihydroisoquinolino[2,1-b]isoquinolin-7-ium|Calystigine|UNII-G50C034217|7,8,13,13a-Tetrahydro-2,3,9,10-tetramethoxyberbinium|5,6-Dihydro-2,3,9,10-tetramethoxydibenzo[a,g]quinolizinium|C21H22NO4|CHEBI:16096|GNF-PF-4086|2,3,9,10-tetrame…	352.4	C21H22NO4+	40.8	475	3.7	26	0	4	4	InChI=1S/C21H22NO4/c1-23-18-6-5-13-9-17-15-11-20(25-3)19(24-2)10-14(15)7-8-22(17)12-16(13)21(18)26-4/h5-6,9-12H,7-8H2,1-4H3/q+1	COC1=C(C2=C[N+]3=C(C=C2C=C1)C4=CC(=C(C=C4CC3)OC)OC)OC	QUCQEUCGKKTEBI-UHFFFAOYSA-N	2,3,9,10-tetramethoxy-5,6-dihydroisoquinolino[2,1-b]isoquinolin-7-ium	NULL	Biological Test Results|Biomolecular Interactions and Pathways|Chemical and Physical Properties|Classification|Literature|Names and Identifiers|Patents|Pharmacology and Biochemistry|Toxicity|Use and Manufacturing|Biological Test Results: Active|Biological Test Results: Micromolar
20740	3-Phenyldecane	3-Phenyldecane|Benzene, (1-ethyloctyl)-|4621-36-7|Benzene,(1-ethyloctyl)-|Decane, 3-phenyl-|(1-ETHYLOCTYL)BENZENE|(decan-3-yl)benzene|(3-Decyl)benzene|CHEBI:87601|DTXSID70874871|Q27159764	218.38	C16H26	0	144	6.8	16	0	0	8	InChI=1S/C16H26/c1-3-5-6-7-9-12-15(4-2)16-13-10-8-11-14-16/h8,10-11,13-15H,3-7,9,12H2,1-2H3	CCCCCCCC(CC)C1=CC=CC=C1	PYVIFMPVFLOTLN-UHFFFAOYSA-N	decan-3-ylbenzene	NULL	Chemical and Physical Properties|Classification|Literature|Names and Identifiers|Patents
22311	Limonene	LIMONENE|Dipentene|138-86-3|Cinene|Cajeputene|DL-Limonene|Kautschin|p-Mentha-1,8-diene|Dipenten|Eulimen|Nesol|1,8-p-Menthadiene|Cyclohexene, 1-methyl-4-(1-methylethenyl)-|Cajeputen|Limonen|Cinen|Inactive limonene|Acintene DP dipentene|1-Methyl-4-(1-methylethenyl)cyclohexene|Polylimonene|Dipanol|Unitene|alpha-Limonene|Flavor orange|Orange flavor|Goldflush II|Acintene DP|Di-p-mentha-1,8-diene|1,8(9…	136.23	C10H16	0	163	3.4	10	0	0	1	InChI=1S/C10H16/c1-8(2)10-6-4-9(3)5-7-10/h4,10H,1,5-7H2,2-3H3	CC1=CCC(CC1)C(=C)C	XMGQYMWWDOXHJM-UHFFFAOYSA-N	1-methyl-4-prop-1-en-2-ylcyclohexene	Limonene	Agrochemical Information|Biological Test Results|Chemical and Physical Properties|Classification|Drug and Medication Information|Food Additives and Ingredients|Identification|Literature|Names and Identifiers|Patents|Pharmacology and Biochemistry|Safety and Hazards|Toxicity|Use and Manufacturing|Biological Test Results: Active|Biological Test Results: Micromolar
28481	Calarene	CALARENE|1(10)-Aristolene|17334-55-3|1,1,7,7a-tetramethyl-2,3,5,6,7,7b-hexahydro-1aH-cyclopropa[a]naphthalene|.beta.-Gurjunene|.delta.1(10)-Aristolene|Aristol-1(10)-ene|.delta.-Aristol-1(10)-ene|1(10)-Aristolene, (+)-|(+)-.delta.1(10)-Aristolene|EINECS 241-359-5|DTXSID40938358|CHEBI:167398|(1aR,7R,7aR,7bS)-1,1,7,7a-Tetramethyl-1a,2,3,5,6,7,7a,7b-octahydro-1H-cyclopropa[a]naphthalene|(1AR-(1aalpha…	204.35	C15H24	0	323	4.7	15	0	0	0	InChI=1S/C15H24/c1-10-6-5-7-11-8-9-12-13(14(12,2)3)15(10,11)4/h7,10,12-13H,5-6,8-9H2,1-4H3	CC1CCC=C2C1(C3C(C3(C)C)CC2)C	MBIPADCEHSKJDQ-UHFFFAOYSA-N	1,1,7,7a-tetramethyl-2,3,5,6,7,7b-hexahydro-1aH-cyclopropa[a]naphthalene	NULL	Chemical and Physical Properties|Classification|Literature|Names and Identifiers|Patents
31211	Zingerone	ZINGERONE|Vanillylacetone|122-48-5|4-(4-Hydroxy-3-methoxyphenyl)butan-2-one|4-(4-Hydroxy-3-methoxyphenyl)-2-butanone|Zingiberone|Gingerone|Zingherone|Vanillyl acetone|2-Butanone, 4-(4-hydroxy-3-methoxyphenyl)-|[0]-Paradol|4-Hydroxy-3-methoxybenzylacetone|(4-Hydroxy-3-methoxyphenyl)ethyl methyl ketone|3-Methoxy-4-hydroxybenzylacetone|(0)-Paradol|4-(3-Methoxy-4-hydroxyphenyl)-2-butanone|NSC 15335|2…	194.23	C11H14O3	46.5	191	0.8	14	1	3	4	InChI=1S/C11H14O3/c1-8(12)3-4-9-5-6-10(13)11(7-9)14-2/h5-7,13H,3-4H2,1-2H3	CC(=O)CCC1=CC(=C(C=C1)O)OC	OJYLAHXKWMRDGS-UHFFFAOYSA-N	4-(4-hydroxy-3-methoxyphenyl)butan-2-one	NULL	Biological Test Results|Biomolecular Interactions and Pathways|Chemical and Physical Properties|Classification|Food Additives and Ingredients|Literature|Names and Identifiers|Patents|Pharmacology and Biochemistry|Safety and Hazards|Toxicity|Use and Manufacturing
31253	Myrcene	MYRCENE|123-35-3|beta-Myrcene|7-Methyl-3-methyleneocta-1,6-diene|7-Methyl-3-methylene-1,6-octadiene|1,6-Octadiene, 7-methyl-3-methylene-|7-methyl-3-methylideneocta-1,6-diene|2-Methyl-6-methylene-2,7-octadiene|beta-geraniolene|b-Myrcene|.beta.-Myrcene|3-Methylene-7-methyl-1,6-octadiene|UNII-3M39CZS25B|NSC 406264|MFCD00008908|7-Methyl-3-methylene-octa-1,6-diene|3M39CZS25B|Myrcene (stabilized with B…	136.23	C10H16	0	145	4.3	10	0	0	4	InChI=1S/C10H16/c1-5-10(4)8-6-7-9(2)3/h5,7H,1,4,6,8H2,2-3H3	CC(=CCCC(=C)C=C)C	UAHWPYUMFXYFJY-UHFFFAOYSA-N	7-methyl-3-methylideneocta-1,6-diene	NULL	Biological Test Results|Biomolecular Interactions and Pathways|Chemical and Physical Properties|Classification|Drug and Medication Information|Food Additives and Ingredients|Identification|Literature|Names and Identifiers|Patents|Pharmacology and Biochemistry|Safety and Hazards|Toxicity|Use and Manufacturing|Biological Test Results: Active
31348	Citrate	126-44-3|Citrate|Citrate ion|2-hydroxypropane-1,2,3-tricarboxylate|citrate(3-) anion|CITRATE ANION|UNII-664CCH53PI|664CCH53PI|citr|2-Hydroxy-1,2,3-propanetricarboxylate(3-)|ANIONSTANDARD-CITRATE|2qpq|3itc|3kgq|citrate(3-)|2yg2|3ry8|4eu3|cit(3-)|1,2,3-Propanetricarboxylic acid, 2-hydroxy-, ion(3-)|BDBM92494|CHEBI:16947|DTXSID30155037|3r69|STL264199|AKOS022140114|2-oxidanylpropane-1,2,3-tricarboxyl…	189.1	C6H5O7-3	141	211	0.2	13	1	7	2	InChI=1S/C6H8O7/c7-3(8)1-6(13,5(11)12)2-4(9)10/h13H,1-2H2,(H,7,8)(H,9,10)(H,11,12)/p-3	C(C(=O)[O-])C(CC(=O)[O-])(C(=O)[O-])O	KRKNYBCHXYNGOX-UHFFFAOYSA-K	2-hydroxypropane-1,2,3-tricarboxylate	Citric Acid	Biological Test Results|Biomolecular Interactions and Pathways|Classification|Drug and Medication Information|Literature|Names and Identifiers|Patents|Pharmacology and Biochemistry|Use and Manufacturing|Biological Test Results: Active|Biological Test Results: Micromolar
43595	Deoxyschizandrin	Deoxyschizandrin|schisandrin A|61281-38-7|Deoxyschisandrin|CHEBI:80818|Schizandrin-A;Wuweizisu-A;Deoxyschizandrin|Dimethylgomisin J|hexamethoxy(dimethyl)[?]|R(+) Deoxyschisandrin A|Doxyschizandrin|Schizandrin-A|(9R,10s)-3,4,5,14,15,16-hexamethoxy-9,10-dimethyltricyclo[10.4.0.02,7]hexadeca-1(16),2,4,6,12,14-hexaene|CHEMBL479898|SCHEMBL2703836|DTXSID20976773|HMS3327E22|AKOS015897176|CCG-208606|NCGC…	416.5	C24H32O6	55.4	484	5.3	30	0	6	6	InChI=1S/C24H32O6/c1-13-9-15-11-17(25-3)21(27-5)23(29-7)19(15)20-16(10-14(13)2)12-18(26-4)22(28-6)24(20)30-8/h11-14H,9-10H2,1-8H3	CC1CC2=CC(=C(C(=C2C3=C(C(=C(C=C3CC1C)OC)OC)OC)OC)OC)OC	JEJFTTRHGBKKEI-UHFFFAOYSA-N	3,4,5,14,15,16-hexamethoxy-9,10-dimethyltricyclo[10.4.0.02,7]hexadeca-1(16),2,4,6,12,14-hexaene	NULL	Biological Test Results|Classification|Literature|Names and Identifiers|Patents
62566	(-)-beta-Bourbonene	beta-Bourbonene|(-)-beta-Bourbonene|UNII-KIZ51R7NTL|KIZ51R7NTL|5208-59-3|b-bourbonene|beta-bourbenene|Bourbonene, beta-|(1S,3aS,3bR,6aS,6bR)-1-Isopropyl-3a-methyl-6-methylenedecahydrocyclobuta[1,2:3,4]di[5]annulene|(E)-.beta.-Bourbonene|Decahydroisopropylmethylmethylenecyclobuta(1,2:3,4)dicyclopentene|LMPR0103870001|NSC 288727|1,2,3,3a,3bbeta,4,5,6,6abeta,6balpha-decahydro-1alpha-isopropyl-3aalph…	204.35	C15H24	0	301	4.7	15	0	0	1	InChI=1S/C15H24/c1-9(2)11-7-8-15(4)12-6-5-10(3)13(12)14(11)15/h9,11-14H,3,5-8H2,1-2,4H3/t11-,12+,13-,14+,15-/m0/s1	CC(C)[C@@H]1CC[C@@]2([C@H]1[C@@H]3[C@H]2CCC3=C)C	YIRAHEODBQONHI-ZQNQSHIBSA-N	(1S,2R,6S,7R,8S)-1-methyl-5-methylidene-8-propan-2-yltricyclo[5.3.0.02,6]decane	NULL	Chemical and Physical Properties|Classification|Food Additives and Ingredients|Literature|Names and Identifiers|Patents|Pharmacology and Biochemistry|Use and Manufacturing
64685	Borneol	Borneol|Isoborneol|1,7,7-Trimethylbicyclo[2.2.1]heptan-2-ol|507-70-0|(-)-Borneol|10385-78-1|2-borneol|6627-72-1|Endo-2-camphanol|Sumatra camphor|Borneo camphor|Bornyl alcohol|DL-Isoborneol|DL-Borneol|Endo-2-hydroxycamphane|124-76-5|464-43-7|Exoborneol|464-45-9|Isobornyl alcohol|CHEBI:28093|endo-2-Bornanol|DL-2-Bornanol|Endo-1,7,7-trimethylbicyclo[2.2.1]heptan-2-ol|1,7,7-trimethylnorbornan-2-ol|1,…	154.25	C10H18O	20.2	185	2.7	11	1	1	0	InChI=1S/C10H18O/c1-9(2)7-4-5-10(9,3)8(11)6-7/h7-8,11H,4-6H2,1-3H3	CC1(C2CCC1(C(C2)O)C)C	DTGKSKDOIYIVQL-UHFFFAOYSA-N	1,7,7-trimethylbicyclo[2.2.1]heptan-2-ol	NULL	Biological Test Results|Biomolecular Interactions and Pathways|Chemical and Physical Properties|Classification|Drug and Medication Information|Food Additives and Ingredients|Identification|Literature|Names and Identifiers|Patents|Pharmacology and Biochemistry|Safety and Hazards|Toxicity|Use and Manufacturing
64945	Ursolic acid	Ursolic acid|77-52-1|Prunol|Malol|Urson|3beta-Hydroxyurs-12-en-28-oic acid|(3beta)-3-Hydroxyurs-12-en-28-oic acid|3beta-Hydroxy-12-ursen-28-ic acid|ursolic-acid|NSC 167406|UNII-P3M2575F3F|(+)-Ursolic acid|CHEBI:9908|NSC-4060|CHEMBL169|P3M2575F3F|HNMR|.beta.-Ursolic acid|NSC-167406|3B-HYDROXYURS-12-EN-28-OIC ACID|NSC 4060|Bungeolic acid|NSC4060|MFCD00009621|SMR000445681|SR-01000779684|(1S,2R,4aS,6…	456.7	C30H48O3	57.5	874	7.3	33	2	3	1	InChI=1S/C30H48O3/c1-18-10-15-30(25(32)33)17-16-28(6)20(24(30)19(18)2)8-9-22-27(5)13-12-23(31)26(3,4)21(27)11-14-29(22,28)7/h8,18-19,21-24,31H,9-17H2,1-7H3,(H,32,33)/t18-,19+,21+,22-,23+,24+,27+,28-,29-,30+/m1/s1	C[C@@H]1CC[C@@]2(CC[C@@]3(C(=CC[C@H]4[C@]3(CC[C@@H]5[C@@]4(CC[C@@H](C5(C)C)O)C)C)[C@@H]2[C@H]1C)C)C(=O)O	WCGUUGGRBIKTOS-GPOJBZKASA-N	(1S,2R,4aS,6aR,6aS,6bR,8aR,10S,12aR,14bS)-10-hydroxy-1,2,6a,6b,9,9,12a-heptamethyl-2,3,4,5,6,6a,7,8,8a,10,11,12,13,14b-tetradecahydro-1H-picene-4a-carboxylic acid	NULL	Biological Test Results|Biomolecular Interactions and Pathways|Chemical and Physical Properties|Classification|Drug and Medication Information|Literature|Names and Identifiers|Patents|Pharmacology and Biochemistry|Safety and Hazards|Toxicity|Use and Manufacturing|Biological Test Results: Active|Biological Test Results: Micromolar
65048	Medicagenic acid	Medicagenic acid|599-07-5|Medicogenic acid|UNII-7X05537I17|NSC382024|CHEMBL520726|7X05537I17|Catsanogenin|(2S,3R,4S,4aR,6aR,6bS,8aS,12aS,14aR,14bR)-2,3-dihydroxy-4,6a,6b,11,11,14b-hexamethyl-1,2,3,4a,5,6,7,8,9,10,12,12a,14,14a-tetradecahydropicene-4,8a-dicarboxylic acid|(4S)-2beta,3beta-Dihydroxyolean-12-ene-23,28-dioic acid|NSC-382025|2-beta,3-beta-Dihydroxyolean-12-ene-23,28-dioic acid|CCRIS 66…	502.7	C30H46O6	115	1020	5.8	36	4	6	2	InChI=1S/C30H46O6/c1-25(2)11-13-30(24(35)36)14-12-27(4)17(18(30)15-25)7-8-20-26(3)16-19(31)22(32)29(6,23(33)34)21(26)9-10-28(20,27)5/h7,18-22,31-32H,8-16H2,1-6H3,(H,33,34)(H,35,36)/t18-,19-,20+,21+,22-,26+,27+,28+,29-,30-/m0/s1	C[C@@]12CC[C@@H]3[C@@]([C@H]1CC=C4[C@]2(CC[C@@]5([C@H]4CC(CC5)(C)C)C(=O)O)C)(C[C@@H]([C@@H]([C@@]3(C)C(=O)O)O)O)C	IDGXIXSKISLYAC-WNTKNEGGSA-N	(2S,3R,4S,4aR,6aR,6bS,8aS,12aS,14aR,14bR)-2,3-dihydroxy-4,6a,6b,11,11,14b-hexamethyl-1,2,3,4a,5,6,7,8,9,10,12,12a,14,14a-tetradecahydropicene-4,8a-dicarboxylic acid	NULL	Biological Test Results|Classification|Literature|Names and Identifiers|Patents|Use and Manufacturing
66841	beta-Terpinene	beta-Terpinene|p-Mentha-1(7),3-diene|b-terpinene|UNII-DV74J5RW4Y|99-84-3|DV74J5RW4Y|CHEBI:59159|Cyclohexene, 4-methylene-1-(1-methylethyl)-|Beta terpinene|beta -terpinene|.beta.-Terpinen|.beta.-Terpinene|EINECS 202-793-0|menthadiene-1(7),3|Epitope ID:123899|DTXSID60243931|1-Isopropyl-4-methylenecyclohexene|1-Isopropyl-4-methylene-1-cyclohexene|1-Isopropyl-4-methylene-1-cyclohexene #|4-methylene-1…	136.23	C10H16	0	161	2.8	10	0	0	1	InChI=1S/C10H16/c1-8(2)10-6-4-9(3)5-7-10/h6,8H,3-5,7H2,1-2H3	CC(C)C1=CCC(=C)CC1	SCWPFSIZUZUCCE-UHFFFAOYSA-N	4-methylidene-1-propan-2-ylcyclohexene	NULL	Chemical and Physical Properties|Classification|Literature|Names and Identifiers|Patents|Pharmacology and Biochemistry
72310	Columbamine	Columbamine|3621-36-1|UNII-7T4808FEJW|Dehydroisocorypalmine|3,9,10-trimethoxy-5,6-dihydroisoquinolino[2,1-b]isoquinolin-7-ium-2-ol|7T4808FEJW|CHEMBL400345|Columbamin;Dehydroisocorypalmine|CHEBI:15920|2-hydroxy-3,9,10-trimethoxy-5,6-dihydroisoquino[3,2-a]isoquinolinium|Dibenzo(a,g)quinolizinium, 5,6-dihydro-2-hydroxy-3,9,10-trimethoxy-|Dibenzo[a,g]quinolizinium, 5,6-dihydro-2-hydroxy-3,9,10-trimet…	338.4	C20H20NO4+	51.8	461	3.4	25	1	4	3	InChI=1S/C20H19NO4/c1-23-18-5-4-12-8-16-14-10-17(22)19(24-2)9-13(14)6-7-21(16)11-15(12)20(18)25-3/h4-5,8-11H,6-7H2,1-3H3/p+1	COC1=C(C2=C[N+]3=C(C=C2C=C1)C4=CC(=C(C=C4CC3)OC)O)OC	YYFOFDHQVIODOQ-UHFFFAOYSA-O	3,9,10-trimethoxy-5,6-dihydroisoquinolino[2,1-b]isoquinolin-7-ium-2-ol	NULL	Biological Test Results|Biomolecular Interactions and Pathways|Classification|Literature|Names and Identifiers|Patents|Pharmacology and Biochemistry|Biological Test Results: Active
72321	Coptisine chloride	COPTISINE CHLORIDE|6020-18-4|Coptisine, chloride|Coptisine (chloride)|Coptisine hydrochloride|Bis[1,3]benzodioxolo[5,6-a:4',5'-g]quinolizinium, 6,7-dihydro-, chloride|6020-18-4 (chloride)|NSC-119754|C19H14ClNO4|Q-100696|6,7-dihydro-[1,3]dioxolo[4',5':7,8]isoquinolino[3,2-a][1,3]dioxolo[4,5-g]isoquinolin-5-ium chloride|Coptisin Chloride|Coptisine-chloride|NSC 119754|SCHEMBL154528|CHEMBL498722|DTXS…	355.8	C19H14ClNO4	40.8	502	NULL	25	0	5	0	InChI=1S/C19H14NO4.ClH/c1-2-16-19(24-10-21-16)14-8-20-4-3-12-6-17-18(23-9-22-17)7-13(12)15(20)5-11(1)14;/h1-2,5-8H,3-4,9-10H2;1H/q+1;/p-1	C1C[N+]2=C(C=C3C=CC4=C(C3=C2)OCO4)C5=CC6=C(C=C51)OCO6.[Cl-]	LUXPUVKJHVUJAV-UHFFFAOYSA-M	5,7,17,19-tetraoxa-13-azoniahexacyclo[11.11.0.02,10.04,8.015,23.016,20]tetracosa-1(13),2,4(8),9,14,16(20),21,23-octaene;chloride	NULL	Biological Test Results|Classification|Literature|Names and Identifiers|Patents|Safety and Hazards|Biological Test Results: Active
72322	Coptisine	Coptisine|3486-66-6|Coptisine sulfate|Coptisin|UNII-0GCL71VN14|bis[methylenedioxy]protoberberine|CHEBI:67862|1198398-71-8|0GCL71VN14|Bis[1,3]benzodioxolo[5,6-a:4',5'-g]quinolizinium, 6,7-dihydro-|5,7,17,19-tetraoxa-13-azoniahexacyclo[11.11.0.02,10.04,8.015,23.016,20]tetracosa-1(13),2,4(8),9,14,16(20),21,23-octaene|Bis(1,3)benzodioxolo(5,6-a:4',5'-g)quinolizinium, 6,7-dihydro-|6,7-Dihydro[1,3]diox…	320.3	C19H14NO4+	40.8	502	3.5	24	0	4	0	InChI=1S/C19H14NO4/c1-2-16-19(24-10-21-16)14-8-20-4-3-12-6-17-18(23-9-22-17)7-13(12)15(20)5-11(1)14/h1-2,5-8H,3-4,9-10H2/q+1	C1C[N+]2=C(C=C3C=CC4=C(C3=C2)OCO4)C5=CC6=C(C=C51)OCO6	XYHOBCMEDLZUMP-UHFFFAOYSA-N	5,7,17,19-tetraoxa-13-azoniahexacyclo[11.11.0.02,10.04,8.015,23.016,20]tetracosa-1(13),2,4(8),9,14,16(20),21,23-octaene	NULL	Biological Test Results|Biomolecular Interactions and Pathways|Chemical and Physical Properties|Classification|Drug and Medication Information|Identification|Literature|Names and Identifiers|Patents|Pharmacology and Biochemistry|Safety and Hazards|Toxicity|Use and Manufacturing|Biological Test Results: Active|Biological Test Results: Micromolar
72323	Jatrorrhizine	Jatrorrhizine|3621-38-3|neprotin|Yatrorizine|jateorrhizine|2,9,10-trimethoxy-5,6-dihydroisoquinolino[2,1-b]isoquinolin-7-ium-3-ol|UNII-091S1F8V5Q|3-Hydroxy-2,9,10-trimethoxy-5,6-dihydroisoquinolino[3,2-a]isoquinolin-7-ium|CHEBI:6087|CHEMBL251055|GNF-PF-220|091S1F8V5Q|Dibenzo[a,g]quinolizinium, 5,6-dihydro-3-hydroxy-2,9,10-trimethoxy-|3-Hydroxy-2,9,10-trimethoxy-5,6-dihydroisoquinolino-[3,2-a]isoq…	338.4	C20H20NO4+	51.8	461	3.4	25	1	4	3	InChI=1S/C20H19NO4/c1-23-18-5-4-12-8-16-14-10-19(24-2)17(22)9-13(14)6-7-21(16)11-15(12)20(18)25-3/h4-5,8-11H,6-7H2,1-3H3/p+1	COC1=C(C2=C[N+]3=C(C=C2C=C1)C4=CC(=C(C=C4CC3)O)OC)OC	MXTLAHSTUOXGQF-UHFFFAOYSA-O	2,9,10-trimethoxy-5,6-dihydroisoquinolino[2,1-b]isoquinolin-7-ium-3-ol	NULL	Biological Test Results|Biomolecular Interactions and Pathways|Classification|Literature|Names and Identifiers|Patents|Safety and Hazards|Biological Test Results: Active|Biological Test Results: Micromolar
72703	Berberrubine chloride	Berberrubine|Berberrubine chloride|15401-69-1|Beroline chloride|9-Berberoline chloride|Berberrubine (chloride)|NSC96347|Chileninone|Beroline|17-methoxy-5,7-dioxa-13-azoniapentacyclo[11.8.0.02,10.04,8.015,20]henicosa-1(13),2,4(8),9,14,16,18,20-octaen-16-ol;chloride|9-hydroxy-10-methoxy-5,6-dihydro-[1,3]dioxolo[4,5-g]isoquinolino[3,2-a]isoquinolin-7-ium chloride|9-Berberoline|9-Hydroxy-10-methoxy-5…	357.8	C19H16ClNO4	51.8	474	NULL	25	1	5	1	InChI=1S/C19H15NO4.ClH/c1-22-16-3-2-11-6-15-13-8-18-17(23-10-24-18)7-12(13)4-5-20(15)9-14(11)19(16)21;/h2-3,6-9H,4-5,10H2,1H3;1H	COC1=C(C2=C[N+]3=C(C=C2C=C1)C4=CC5=C(C=C4CC3)OCO5)O.[Cl-]	GYFSYEVKFOOLFZ-UHFFFAOYSA-N	17-methoxy-5,7-dioxa-13-azoniapentacyclo[11.8.0.02,10.04,8.015,20]henicosa-1(13),2,4(8),9,14,16,18,20-octaen-16-ol;chloride	NULL	Biological Test Results|Classification|Literature|Names and Identifiers|Toxicity|Biological Test Results: Active
73057	Schisanhenol	Schisanhenol|(+)-Gomisin K3|69363-14-0|UNII-80Y5907NIW|80Y5907NIW|NSC330515|Schizanhenol|Gomisin-K3|NSC 330515|MLS000728486|CHEMBL490125|DTXSID40219452|HMS2214M09|ZINC1574833|NSC781767|NSC-781767|NCGC00247517-01|AC-34852|SMR000445693|N2056|Q27269179|Dibenzo(a,c)cycloocten-1-ol, 5,6,7,8-tetrahydro-2,3,10,11,12-pentamethoxy-6,7-dimethyl-, stereoisomer|Dibenzo[a,c]cycloocten-1-ol, 5,6,7,8-tetrahydro…	402.5	C23H30O6	66.4	516	4.9	29	1	6	5	InChI=1S/C23H30O6/c1-12-8-14-10-16(25-3)21(27-5)20(24)18(14)19-15(9-13(12)2)11-17(26-4)22(28-6)23(19)29-7/h10-13,24H,8-9H2,1-7H3/t12-,13+/m0/s1	C[C@H]1CC2=CC(=C(C(=C2C3=C(C(=C(C=C3C[C@H]1C)OC)OC)OC)O)OC)OC	FYSHYFPJBONYCQ-QWHCGFSZSA-N	(9S,10R)-4,5,14,15,16-pentamethoxy-9,10-dimethyltricyclo[10.4.0.02,7]hexadeca-1(16),2,4,6,12,14-hexaen-3-ol	NULL	Biological Test Results|Biomolecular Interactions and Pathways|Classification|Literature|Names and Identifiers|Patents|Biological Test Results: Active|Biological Test Results: Micromolar
73078	Tetrandrine	tetrandrine|518-34-3|D-Tetrandrine|(+)-Tetrandrine|Fanchinine|Tetrandrin|Sinomenine A|hanjisong|(S,S)-Tetrandrine|DL-Tetrandine|NSC 77037|NSC-77037|(S,S)-(+)-Tetrandrine|Hanfangchin A|(+-)-Tetrandine|d-Tetrandr|CHEBI:49|UNII-29EX23D5AJ|S,S-(+)-Tetrandrine|NSC77037|NSC91771|23495-89-8|MLS002153946|29EX23D5AJ|(11S,31S)-16,36,37,54-tetramethoxy-12,32-dimethyl-11,12,13,14,31,32,33,34-octahydro-2,6-di…	622.7	C38H42N2O6	61.9	979	6.4	46	0	8	4	InChI=1S/C38H42N2O6/c1-39-15-13-25-20-32(42-4)34-22-28(25)29(39)17-23-7-10-27(11-8-23)45-33-19-24(9-12-31(33)41-3)18-30-36-26(14-16-40(30)2)21-35(43-5)37(44-6)38(36)46-34/h7-12,19-22,29-30H,13-18H2,1-6H3/t29-,30-/m0/s1	CN1CCC2=CC(=C3C=C2[C@@H]1CC4=CC=C(C=C4)OC5=C(C=CC(=C5)C[C@H]6C7=C(O3)C(=C(C=C7CCN6C)OC)OC)OC)OC	WVTKBKWTSCPRNU-KYJUHHDHSA-N	(1S,14S)-9,20,21,25-tetramethoxy-15,30-dimethyl-7,23-dioxa-15,30-diazaheptacyclo[22.6.2.23,6.18,12.114,18.027,31.022,33]hexatriaconta-3(36),4,6(35),8,10,12(34),18,20,22(33),24,26,31-dodecaene	NULL	Biological Test Results|Biomolecular Interactions and Pathways|Chemical and Physical Properties|Classification|Drug and Medication Information|Literature|Names and Identifiers|Patents|Pharmacology and Biochemistry|Safety and Hazards|Toxicity|Use and Manufacturing|Biological Test Results: Active|Biological Test Results: Micromolar
73337	Magnoflorine	Magnoflorine|2141-09-5|(+)-Magnoflorine|Escholine|Thalictrin|Escholin|Thalictrine|(S)-magnoflorine|UNII-NI8K6962K4|CHEBI:6641|NI8K6962K4|(+)-Magnoflorine Iodide|5,6,6aS,7-tetrahydro-1,11-dihydroxy-2,10-dimethoxy-6,6-dimethyl-4H-dibenzo[de,g]quinolinium|(6aS)-1,11-dihydroxy-2,10-dimethoxy-6,6-dimethyl-5,6,6a,7-tetrahydro-4H-dibenzo[de,g]quinolinium|Esholine|Corytuberine methosalt|CHEMBL235428|DTXS…	342.4	C20H24NO4+	58.9	498	2.7	25	2	4	2	InChI=1S/C20H23NO4/c1-21(2)8-7-12-10-15(25-4)20(23)18-16(12)13(21)9-11-5-6-14(24-3)19(22)17(11)18/h5-6,10,13H,7-9H2,1-4H3,(H-,22,23)/p+1/t13-/m0/s1	C[N+]1(CCC2=CC(=C(C3=C2[C@@H]1CC4=C3C(=C(C=C4)OC)O)O)OC)C	YLRXAIKMLINXQY-ZDUSSCGKSA-O	(6aS)-2,10-dimethoxy-6,6-dimethyl-5,6,6a,7-tetrahydro-4H-dibenzo[de,g]quinolin-6-ium-1,11-diol	NULL	Biological Test Results|Biomolecular Interactions and Pathways|Classification|Literature|Names and Identifiers|Patents|Pharmacology and Biochemistry|Toxicity
73442	Palmatine chloride	Palmatine chloride|10605-02-4|Palmatine hydrochloride|Palmatine (chloride)|UNII-ZJ6W8881Z8|2,3,9,10-tetramethoxy-5,6-dihydroisoquinolino[2,1-b]isoquinolin-7-ium chloride|ZJ6W8881Z8|2,3,9,10-tetramethoxy-5,6-dihydroisoquinolino[3,2-a]isoquinolin-7-ium chloride|MFCD00016656|NSC209407|Dibenzo(a,g)quinolizinium, 5,6-dihydro-2,3,9,10-tetramethoxy-, chloride|CHEMBL274189|2,3,9,10-tetramethoxy-5,6-dihyd…	387.9	C21H22ClNO4	40.8	475	NULL	27	0	5	4	InChI=1S/C21H22NO4.ClH/c1-23-18-6-5-13-9-17-15-11-20(25-3)19(24-2)10-14(15)7-8-22(17)12-16(13)21(18)26-4;/h5-6,9-12H,7-8H2,1-4H3;1H/q+1;/p-1	COC1=C(C2=C[N+]3=C(C=C2C=C1)C4=CC(=C(C=C4CC3)OC)OC)OC.[Cl-]	RLQYRXCUPVKSAW-UHFFFAOYSA-M	2,3,9,10-tetramethoxy-5,6-dihydroisoquinolino[2,1-b]isoquinolin-7-ium;chloride	NULL	Biological Test Results|Biomolecular Interactions and Pathways|Chemical and Physical Properties|Classification|Literature|Names and Identifiers|Patents|Safety and Hazards|Biological Test Results: Active|Biological Test Results: Micromolar
74112	Trimethyl citrate	Trimethyl citrate|1587-20-8|trimethyl 2-hydroxypropane-1,2,3-tricarboxylate|1,2,3-Propanetricarboxylic acid, 2-hydroxy-, trimethyl ester|Citric acid, trimethyl ester|UNII-2P8176332L|Citric Acid Trimethyl Ester|1,2,3-Propanetricarboxylic acid, 2-hydroxy-, 1,2,3-trimethyl ester|MFCD00025889|2P8176332L|1,2,3-trimethyl 2-hydroxypropane-1,2,3-tricarboxylate|3-Hydroxy-3-methoxycarbonylpentanedioic acid…	234.2	C9H14O7	99.1	266	-1	16	1	7	8	InChI=1S/C9H14O7/c1-14-6(10)4-9(13,8(12)16-3)5-7(11)15-2/h13H,4-5H2,1-3H3	COC(=O)CC(CC(=O)OC)(C(=O)OC)O	HDDLVZWGOPWKFW-UHFFFAOYSA-N	trimethyl 2-hydroxypropane-1,2,3-tricarboxylate	NULL	Biological Test Results|Chemical and Physical Properties|Classification|Literature|Names and Identifiers|Patents|Use and Manufacturing
77727	Cyclohex-3-en-1-one	Cyclohex-3-en-1-one|3-Cyclohexen-1-one|Cyclohex-3-enone|4096-34-8|EINECS 223-850-6|3-cyclohexenone|CHEBI:48952|DTXSID80193964|ZINC5188148|AKOS024046890|Q27121400	96.13	C6H8O	17.1	103	0.8	7	0	1	0	InChI=1S/C6H8O/c7-6-4-2-1-3-5-6/h1-2H,3-5H2	C1CC(=O)CC=C1	VNLZLLDMKRKVEX-UHFFFAOYSA-N	cyclohex-3-en-1-one	NULL	Chemical and Physical Properties|Classification|Literature|Names and Identifiers|Patents
81722	alpha,alpha-Dimethyl-4-methylenecyclohexanemethanol	delta-Terpineol|2-(4-methylidenecyclohexyl)propan-2-ol|alpha,alpha-Dimethyl-4-methylenecyclohexanemethanol|7299-42-5|.delta.-Terpineol|D-Terpineol|EINECS 230-739-6|a,a-Dimethyl-4-methylenecyclohexanemethanol|p-Menth-1(7)-en-8-ol|SCHEMBL10779826|DTXSID90223266|CHEBI:167334|ZINC5439913|Q67879923|.alpha.,.alpha.-Dimethyl-4-methylenecyclohexanemethanol|Cyclohexanemethanol, .alpha.,.alpha.-dimethyl-4-…	154.25	C10H18O	20.2	148	1.9	11	1	1	1	InChI=1S/C10H18O/c1-8-4-6-9(7-5-8)10(2,3)11/h9,11H,1,4-7H2,2-3H3	CC(C)(C1CCC(=C)CC1)O	SQIFACVGCPWBQZ-UHFFFAOYSA-N	2-(4-methylidenecyclohexyl)propan-2-ol	NULL	Chemical and Physical Properties|Classification|Literature|Names and Identifiers|Patents|Pharmacology and Biochemistry|Safety and Hazards
82755	Hydroxytyrosol	Hydroxytyrosol|10597-60-1|3,4-Dihydroxyphenylethanol|4-(2-hydroxyethyl)benzene-1,2-diol|2-(3,4-Dihydroxyphenyl)ethanol|dopet|3,4-Dihydroxyphenethyl Alcohol|3-Hydroxytyrosol|1,2-Benzenediol, 4-(2-hydroxyethyl)-|3,4-Dihydroxyphenethylalcohol|4-(2-hydroxyethyl)-1,2-Benzenediol|beta-3,4-Dihydroxyphenylethyl alcohol|2-(3,4-Dihydroxyphenyl)ethyl Alcohol|UNII-QEU0NE4O90|Dihydroxyphenylethanol|MFCD013205…	154.16	C8H10O3	60.7	116	-0.7	11	3	3	2	InChI=1S/C8H10O3/c9-4-3-6-1-2-7(10)8(11)5-6/h1-2,5,9-11H,3-4H2	C1=CC(=C(C=C1CCO)O)O	JUUBCHWRXWPFFH-UHFFFAOYSA-N	4-(2-hydroxyethyl)benzene-1,2-diol	NULL	Biological Test Results|Biomolecular Interactions and Pathways|Chemical and Physical Properties|Classification|Drug and Medication Information|Food Additives and Ingredients|Literature|Names and Identifiers|Patents|Pharmacology and Biochemistry|Safety and Hazards|Use and Manufacturing|Biological Test Results: Active
86895	Cuparene	Cuparene|(+)-Cuparene|16982-00-6|(R)-Cuparene|1-methyl-4-[(1R)-1,2,2-trimethylcyclopentyl]benzene|UNII-24IR5X2B93|(R)-(+)-p-(1,2,2-Trimethylcyclopentyl)toluene|(R)-1-Methyl-4-(1,2,2-trimethylcyclopentyl)benzene|24IR5X2B93|56324-31-3|Cuparene, (+)-|EINECS 241-061-5|1-Methyl-4-(1,2,2-trimethylcyclopentyl)benzene #|DTXSID70168762|CHEBI:167407|MFCD00043118|ZINC59778361|AKOS015914036|LMPR0103140001|SB…	202.33	C15H22	0	220	5.5	15	0	0	1	InChI=1S/C15H22/c1-12-6-8-13(9-7-12)15(4)11-5-10-14(15,2)3/h6-9H,5,10-11H2,1-4H3/t15-/m0/s1	CC1=CC=C(C=C1)[C@@]2(CCCC2(C)C)C	SLKPBCXNFNIJSV-HNNXBMFYSA-N	1-methyl-4-[(1R)-1,2,2-trimethylcyclopentyl]benzene	NULL	Chemical and Physical Properties|Classification|Literature|Names and Identifiers|Patents|Safety and Hazards|Use and Manufacturing
89047	Noroxyhydrastinine	Noroxyhydrastinine|21796-14-5|7,8-DIHYDRO-[1,3]DIOXOLO[4,5-G]ISOQUINOLIN-5(6H)-ONE|7,8-dihydro-6H-[1,3]dioxolo[4,5-g]isoquinolin-5-one|7,8-Dihydro[1,3]dioxolo[4,5-g]isoquinolin-5(6H)-one|MLS000546669|SCHEMBL564339|CHEMBL449731|VSOJKDUWYQCWFM-UHFFFAOYSA-|1,3-Dioxolo[4,5-g]isoquinolin-5(6H)-one,7,8-dihydro-|DTXSID30176207|HMS2346J04|ZINC1735195|NSC201020|AKOS000277625|NSC 201020|NSC-201020|NCGC0024…	191.18	C10H9NO3	47.6	256	1	14	1	3	0	InChI=1S/C10H9NO3/c12-10-7-4-9-8(13-5-14-9)3-6(7)1-2-11-10/h3-4H,1-2,5H2,(H,11,12)	C1CNC(=O)C2=CC3=C(C=C21)OCO3	VSOJKDUWYQCWFM-UHFFFAOYSA-N	7,8-dihydro-6H-[1,3]dioxolo[4,5-g]isoquinolin-5-one	NULL	Biological Test Results|Classification|Literature|Names and Identifiers|Patents|Biological Test Results: Micromolar
92231	Spathulenol	Spathulenol|6750-60-3|Spatulenol|UNII-7XV9L96SJJ|7XV9L96SJJ|(+)-Spathulenol|spathulenol,(+)-spathulenol,espatulenol|Spathulenol?|1H-Cycloprop(e)azulen-7-ol, decahydro-1,1,7-trimethyl-4-methylene-, (1aR-(1aalpha,4aalpha,7beta,7abeta,7balpha))-|SCHEMBL309962|CHEMBL518542|CHEBI:132824|HY-N1205|ZINC5765855|AKOS037515399|CS-0016592|Q1376658|(1aR,4aR,7S,7aR,7bR)-1,1,7-trimethyl-4-methylidenedecahydro-1…	220.35	C15H24O	20.2	343	3.1	16	1	1	0	InChI=1S/C15H24O/c1-9-5-6-11-13(14(11,2)3)12-10(9)7-8-15(12,4)16/h10-13,16H,1,5-8H2,2-4H3/t10-,11+,12+,13+,15-/m0/s1	C[C@@]1(CC[C@@H]2[C@@H]1[C@H]3[C@H](C3(C)C)CCC2=C)O	FRMCCTDTYSRUBE-BGPZULBFSA-N	(1aR,4aR,7S,7aR,7bR)-1,1,7-trimethyl-4-methylidene-1a,2,3,4a,5,6,7a,7b-octahydrocyclopropa[h]azulen-7-ol	NULL	Biological Test Results|Biomolecular Interactions and Pathways|Chemical and Physical Properties|Classification|Literature|Names and Identifiers|Patents|Pharmacology and Biochemistry
95779	Thymohydroquinone	Thymohydroquinone|Thymoquinol|Hydrothymoquinone|2217-60-9|1,4-Benzenediol, 2-methyl-5-(1-methylethyl)-|p-Cymene-2,5-diol|2-Methyl-5-isopropylhydroquinone|Hydroquinone, 5-isopropyl-2-methyl-|NSC 34803|2-ISOPROPYL-5-METHYLBENZENE-1,4-DIOL|UNII-1C2ICM1R8V|1C2ICM1R8V|2-methyl-5-(1-methylethyl)-1,4-benzenediol|BRN 2084452|Thymohydrochinon|Thymohydroquinone (I)|2-methyl-5-propan-2-ylbenzene-1,4-diol|SC…	166.22	C10H14O2	40.5	145	2.9	12	2	2	1	InChI=1S/C10H14O2/c1-6(2)8-5-9(11)7(3)4-10(8)12/h4-6,11-12H,1-3H3	CC1=CC(=C(C=C1O)C(C)C)O	OQIOHYHRGZNZCW-UHFFFAOYSA-N	2-methyl-5-propan-2-ylbenzene-1,4-diol	NULL	Biological Test Results|Biomolecular Interactions and Pathways|Chemical and Physical Properties|Classification|Literature|Names and Identifiers|Patents|Pharmacology and Biochemistry|Safety and Hazards|Toxicity|Biological Test Results: Active
98914	Deoxyshikonin	Deoxyshikonin|43043-74-9|Arnebin 7|5,8-dihydroxy-2-(4-methylpent-3-enyl)naphthalene-1,4-dione|1,4-Naphthalenedione, 5,8-dihydroxy-2-(4-methyl-3-pentenyl)-|NSC 179184|ARNEBIN-7|SCHEMBL2873443|DTXSID80195660|BCP34278|HY-N2187|ZINC1730009|9368AF|MFCD00144053|NSC179184|AKOS037515090|CCG-208460|NSC-179184|AC-34651|CS-0019495|D2117|FT-0749847|C18133|SR-05000013699|SR-05000013699-1|Q27155446|5,8-Dihydro…	272.29	C16H16O4	74.6	471	4.1	20	2	4	3	InChI=1S/C16H16O4/c1-9(2)4-3-5-10-8-13(19)14-11(17)6-7-12(18)15(14)16(10)20/h4,6-8,17-18H,3,5H2,1-2H3	CC(=CCCC1=CC(=O)C2=C(C=CC(=C2C1=O)O)O)C	VOMDIEGPEURZJO-UHFFFAOYSA-N	5,8-dihydroxy-2-(4-methylpent-3-enyl)naphthalene-1,4-dione	NULL	Biological Test Results|Biomolecular Interactions and Pathways|Classification|Literature|Names and Identifiers|Patents|Pharmacology and Biochemistry|Safety and Hazards
107936	gamma-Fagarine	gamma-Fagarine|Fagarine|524-15-2|4,8-dimethoxyfuro[2,3-b]quinoline|8-Methoxydictamine|UNII-GKS8Q870TY|.gamma.-Fagarine|GKS8Q870TY|Furo(2,3-b)quinoline, 4,8-dimethoxy-|MLS000532362|CHEBI:10562|SMR000137321|ST077119|g-fagarine|4,8-Dimethoxyfuro[2,3-b]quinoline; 8-Methoxydictamnine; Fagarine|4,8-Dimethoxy-Furo(2,3-b)quinoline|4,8-Dimethoxy-Furo[2,3-b]quinoline|Furo[2,3-b]quinoline, 4,8-dimethoxy-|8-…	229.23	C13H11NO3	44.5	273	2.9	17	0	4	2	InChI=1S/C13H11NO3/c1-15-10-5-3-4-8-11(10)14-13-9(6-7-17-13)12(8)16-2/h3-7H,1-2H3	COC1=CC=CC2=C1N=C3C(=C2OC)C=CO3	KFBCTNNQFGONHB-UHFFFAOYSA-N	4,8-dimethoxyfuro[2,3-b]quinoline	NULL	Biological Test Results|Biomolecular Interactions and Pathways|Chemical and Physical Properties|Classification|Literature|Names and Identifiers|Patents|Pharmacology and Biochemistry|Biological Test Results: Active|Biological Test Results: Micromolar
108130	Schisandrin B	Schisandrin B|Schizandrin B|61281-37-6|CHEMBL479488|Schizandrin-B;Wuweizisu-B;gamma-Schisandrin|Schizandrin-B|1,2,3,13-tetramethoxy-6,7-dimethyl-5,6,7,8-tetrahydrobenzo[3',4']cycloocta[1',2':4,5]benzo[1,2-d][1,3]dioxole|Gamma-Schisandrin ,(S)|SCHEMBL3380716|DTXSID60976772|HMS3652I13|BCP30085|HY-N0089|BDBM50341711|AKOS015897166|CCG-208607|CS-3659|MCULE-2402982355|NCGC00163663-01|DB-050290|DB-05523…	400.5	C23H28O6	55.4	544	5.1	29	0	6	4	InChI=1S/C23H28O6/c1-12-7-14-9-16(24-3)20(25-4)22(26-5)18(14)19-15(8-13(12)2)10-17-21(23(19)27-6)29-11-28-17/h9-10,12-13H,7-8,11H2,1-6H3	CC1CC2=CC3=C(C(=C2C4=C(C(=C(C=C4CC1C)OC)OC)OC)OC)OCO3	RTZKSTLPRTWFEV-UHFFFAOYSA-N	3,4,5,19-tetramethoxy-9,10-dimethyl-15,17-dioxatetracyclo[10.7.0.02,7.014,18]nonadeca-1(19),2,4,6,12,14(18)-hexaene	NULL	Biological Test Results|Classification|Literature|Names and Identifiers|Patents|Pharmacology and Biochemistry|Biological Test Results: Active
114840	Higenamine	Higenamine|5843-65-2|Demethyl-Coclaurine|Norcoclaurine|(+-)-Norcoclaurine|(+-)-Demethylcoclaurine|(RS)-norcoclaurine|(+-)-O-Demethylcoclaurine|1-(4-hydroxybenzyl)-1,2,3,4-tetrahydroisoquinoline-6,7-diol|(+/-)-Higenamine - synthetic|(R,S)-Norcoclaurine|1-[(4-hydroxyphenyl)methyl]-1,2,3,4-tetrahydroisoquinoline-6,7-diol|6,7-dihydroxy-1-(4-hydroxybenzyl)-1,2,3,4-tetrahydroisoquinoline|DL-DEMETHYLCOC…	271.31	C16H17NO3	72.7	317	2.2	20	4	4	2	InChI=1S/C16H17NO3/c18-12-3-1-10(2-4-12)7-14-13-9-16(20)15(19)8-11(13)5-6-17-14/h1-4,8-9,14,17-20H,5-7H2	C1CNC(C2=CC(=C(C=C21)O)O)CC3=CC=C(C=C3)O	WZRCQWQRFZITDX-UHFFFAOYSA-N	1-[(4-hydroxyphenyl)methyl]-1,2,3,4-tetrahydroisoquinoline-6,7-diol	NULL	Biological Test Results|Biomolecular Interactions and Pathways|Chemical and Physical Properties|Classification|Drug and Medication Information|Literature|Names and Identifiers|Patents|Pharmacology and Biochemistry|Toxicity|Biological Test Results: Active|Biological Test Results: Micromolar
119033	Prunasin	Prunasin|(R)-Prunasin|99-18-3|D-Prunasin|(2R)-Prunasin|UNII-14W4BPM5FB|(R)-(beta-D-Glucopyranosyloxy)phenylacetonitrile|(R)-alpha-(beta-D-Glucopyranosyloxy)benzene-acetonitrile|14W4BPM5FB|CHEBI:17396|(R)-mandelonitrile beta-D-glucoside|(2R)-2-phenyl-2-[(2R,3R,4S,5S,6R)-3,4,5-trihydroxy-6-(hydroxymethyl)oxan-2-yl]oxyacetonitrile|(R)-mandelonitrile beta-D-glucopyranoside|(2R)-(beta-D-glucopyranosyl…	295.29	C14H17NO6	123	377	-0.7	21	4	7	4	InChI=1S/C14H17NO6/c15-6-9(8-4-2-1-3-5-8)20-14-13(19)12(18)11(17)10(7-16)21-14/h1-5,9-14,16-19H,7H2/t9-,10+,11+,12-,13+,14+/m0/s1	C1=CC=C(C=C1)[C@H](C#N)O[C@H]2[C@@H]([C@H]([C@@H]([C@H](O2)CO)O)O)O	ZKSZEJFBGODIJW-GMDXDWKASA-N	(2R)-2-phenyl-2-[(2R,3R,4S,5S,6R)-3,4,5-trihydroxy-6-(hydroxymethyl)oxan-2-yl]oxyacetonitrile	NULL	Biological Test Results|Biomolecular Interactions and Pathways|Chemical and Physical Properties|Classification|Literature|Names and Identifiers|Patents|Pharmacology and Biochemistry|Safety and Hazards|Use and Manufacturing
119041	Obacunone	Obacunone|751-03-1|OBACUNON|Casimirolide|Obacunoic acid, eta-lactone|AI3-37934|CHEBI:7713|(1R,2R,4S,7S,8S,11R,12R,18R)-7-(furan-3-yl)-1,8,12,17,17-pentamethyl-3,6,16-trioxapentacyclo[9.9.0.02,4.02,8.012,18]icos-13-ene-5,15,20-trione|Oxireno(4,4a)-2-benzopyrano(6,5-g)(2)benzoxepin-3,5,9(3aH,4bH,6H)-trione, 1-(3-furanyl)-1,6a,7,11a,11b,12,13,13a-octahydro-4b,7,7,11a,13a-pentamethyl-, (1S,3aS,4aR,4b…	454.5	C26H30O7	95.3	985	3.2	33	0	7	1	InChI=1S/C26H30O7/c1-22(2)16-12-17(27)25(5)15(23(16,3)9-7-18(28)32-22)6-10-24(4)19(14-8-11-30-13-14)31-21(29)20-26(24,25)33-20/h7-9,11,13,15-16,19-20H,6,10,12H2,1-5H3/t15-,16+,19+,20-,23-,24+,25+,26-/m1/s1	C[C@@]12CC[C@@H]3[C@]4(C=CC(=O)OC([C@@H]4CC(=O)[C@]3([C@@]15[C@H](O5)C(=O)O[C@H]2C6=COC=C6)C)(C)C)C	MAYJEFRPIKEYBL-OASIGRBWSA-N	(1R,2R,4S,7S,8S,11R,12R,18R)-7-(furan-3-yl)-1,8,12,17,17-pentamethyl-3,6,16-trioxapentacyclo[9.9.0.02,4.02,8.012,18]icos-13-ene-5,15,20-trione	NULL	Biological Test Results|Biomolecular Interactions and Pathways|Classification|Literature|Names and Identifiers|Patents|Biological Test Results: Active|Biological Test Results: Micromolar
129670	5,8-Dihydroxy-2-(2-phenylethyl)chromone	5,8-Dihydroxy-2-(2-phenylethyl)chromone|69809-24-1|NSC626537|DPEC|SCHEMBL16983575|DTXSID80220103|NSC-626537|5,8-dihydroxy-2-phenethyl-chromen-4-one|5,8-Dihydroxy-2-phenethyl-4H-chromen-4-one|5,8-Dihydroxy-2-(2-phenylethyl)-4H-chromen-4-one|4H-1-Benzopyran-4-one, 5,8-dihydroxy-2-(2-phenylethyl)-	282.29	C17H14O4	66.8	411	3.6	21	2	4	3	InChI=1S/C17H14O4/c18-13-8-9-14(19)17-16(13)15(20)10-12(21-17)7-6-11-4-2-1-3-5-11/h1-5,8-10,18-19H,6-7H2	C1=CC=C(C=C1)CCC2=CC(=O)C3=C(C=CC(=C3O2)O)O	NKMJZJDVLMDPGO-UHFFFAOYSA-N	5,8-dihydroxy-2-(2-phenylethyl)chromen-4-one	NULL	Biological Test Results|Classification|Literature|Names and Identifiers|Patents
145937	Eckol	Eckol|88798-74-7|4-(3,5-dihydroxyphenoxy)dibenzo-p-dioxin-1,3,6,8-tetrol|1-(3,5-Dihydroxyphenoxy)-2,4,7,9-tetrahydroxydibenzo-1,4-dioxin|UNII-4A5E8354UB|CHEMBL471187|CHEBI:65819|4A5E8354UB|4-(3,5-dihydroxyphenoxy)oxanthrene-1,3,6,8-tetrol|4-(3,5-dihydroxyphenoxy)-dibenzo(b,e)(1,4)dioxin-1,3,6,8-tetrol|SCHEMBL2562621|DTXSID40237333|ZINC6091359|BDBM50259982|Q5332934|4-(3,5-Dihydroxyphenoxy)dibenzo[…	372.3	C18H12O9	149	509	2.5	27	6	9	2	InChI=1S/C18H12O9/c19-7-1-8(20)3-10(2-7)25-16-12(23)6-13(24)17-18(16)27-15-11(22)4-9(21)5-14(15)26-17/h1-6,19-24H	C1=C(C=C(C=C1O)OC2=C(C=C(C3=C2OC4=C(C=C(C=C4O3)O)O)O)O)O	PCZZRBGISTUIOA-UHFFFAOYSA-N	4-(3,5-dihydroxyphenoxy)dibenzo-p-dioxin-1,3,6,8-tetrol	NULL	Biological Test Results|Biomolecular Interactions and Pathways|Classification|Literature|Names and Identifiers|Patents|Biological Test Results: Active
151529	Schisantherin A	Schisantherin A|58546-56-8|Gomisin C|Gomisin|CHEMBL404875|UNII-873480KS4A|CHEBI:9048|873480KS4A|(5S,6S,7S)-6-hydroxy-1,2,3,13-tetramethoxy-6,7-dimethyl-5,6,7,8-tetrahydrobenzo[3',4']cycloocta[1',2':4,5]benzo[1,2-d][1,3]dioxol-5-yl benzoate|Benzo(3,4)cycloocta(1,2-f)(1,3)benzodioxole-5,6-diol, 5,6,7,8-tetrahydro-1,2,3,13-tetramethoxy-6,7-dimethyl-, 5-benzoate, (5S-(5alpha,6beta,7beta))-|Arisanschi…	536.6	C30H32O9	102	833	5	39	1	9	7	InChI=1S/C30H32O9/c1-16-12-18-13-21-25(38-15-37-21)26(35-5)22(18)23-19(14-20(33-3)24(34-4)27(23)36-6)28(30(16,2)32)39-29(31)17-10-8-7-9-11-17/h7-11,13-14,16,28,32H,12,15H2,1-6H3/t16-,28-,30-/m0/s1	C[C@H]1CC2=CC3=C(C(=C2C4=C(C(=C(C=C4[C@@H]([C@@]1(C)O)OC(=O)C5=CC=CC=C5)OC)OC)OC)OC)OCO3	UFCGDBKFOKKVAC-DSASHONVSA-N	[(8S,9S,10S)-9-hydroxy-3,4,5,19-tetramethoxy-9,10-dimethyl-15,17-dioxatetracyclo[10.7.0.02,7.014,18]nonadeca-1(19),2,4,6,12,14(18)-hexaen-8-yl] benzoate	NULL	Biological Test Results|Classification|Literature|Names and Identifiers|Patents|Biological Test Results: Active
155256	Schizandrin A	Schizandrin A|schisandrin A|61281-38-7|Deoxyschisandrin|Deoxyschizandrin|(-)-Deoxyschizandrin|Wuweizisu A|UNII-74XQL5DO3S|74XQL5DO3S|69176-53-0|Dimethylgomisin J|(6R,7S)-1,2,3,10,11,12-Hexamethoxy-6,7-dimethyl-5,6,7,8-tetrahydrodibenzo[a,c][8]annulene|hexamethoxy(dimethyl)[?]|Di-O-methylgomisin J|(-)-Deoxyschisandrin|(-)-Dimethylgomisin J|schisandrin-a|(+)-Deoxyschizandrin|MLS000728483|CHEMBL2539…	416.5	C24H32O6	55.4	484	5.3	30	0	6	6	InChI=1S/C24H32O6/c1-13-9-15-11-17(25-3)21(27-5)23(29-7)19(15)20-16(10-14(13)2)12-18(26-4)22(28-6)24(20)30-8/h11-14H,9-10H2,1-8H3/t13-,14+	C[C@@H]1CC2=CC(=C(C(=C2C3=C(C(=C(C=C3C[C@@H]1C)OC)OC)OC)OC)OC)OC	JEJFTTRHGBKKEI-OKILXGFUSA-N	(9R,10S)-3,4,5,14,15,16-hexamethoxy-9,10-dimethyltricyclo[10.4.0.02,7]hexadeca-1(16),2,4,6,12,14-hexaene	NULL	Biological Test Results|Biomolecular Interactions and Pathways|Classification|Literature|Names and Identifiers|Patents|Toxicity|Biological Test Results: Active
158103	gomisin N	gomisin N|Isokadsuranin|Schizandrin B|Wuweizisu B|69176-52-9|82467-52-5|(+)-Schisandrin B|Deoxygomisin A|Gamma-schizandrin|(+)-gamma-Schizandrin|gamma-Schisandrin|UNII-DKO6O75Z5V|61281-37-6|DKO6O75Z5V|CHEBI:4410|(9R,10S)-3,4,5,19-tetramethoxy-9,10-dimethyl-15,17-dioxatetracyclo[10.7.0.02,7.014,18]nonadeca-1(19),2,4,6,12,14(18)-hexaene|(-)-Gomisin N|( )-Schisandrin B|AC1L4JAK|Gomisin-N|(+)-schizan…	400.5	C23H28O6	55.4	544	5.1	29	0	6	4	InChI=1S/C23H28O6/c1-12-7-14-9-16(24-3)20(25-4)22(26-5)18(14)19-15(8-13(12)2)10-17-21(23(19)27-6)29-11-28-17/h9-10,12-13H,7-8,11H2,1-6H3/t12-,13+/m1/s1	C[C@H]1CC2=CC3=C(C(=C2C4=C(C(=C(C=C4C[C@H]1C)OC)OC)OC)OC)OCO3	RTZKSTLPRTWFEV-OLZOCXBDSA-N	(9R,10S)-3,4,5,19-tetramethoxy-9,10-dimethyl-15,17-dioxatetracyclo[10.7.0.02,7.014,18]nonadeca-1(19),2,4,6,12,14(18)-hexaene	NULL	Biological Test Results|Biomolecular Interactions and Pathways|Classification|Literature|Names and Identifiers|Patents|Pharmacology and Biochemistry|Toxicity|Biological Test Results: Active
159659	2-Amino-6-(trimethylazaniumyl)hexanoate	Laminine|2-amino-6-(trimethylazaniumyl)hexanoate|2408-79-9|HMBOA tetrahexose|5-Amino-5-carboxypentyltrimethylammonium|SCHEMBL21225594|DTXSID70946921|CHEBI:181720|Nepsilon,Nepsilon,Nepsilon-Trimethyllysine|FT-0695852|1-Pentanaminium, 5-amino-5-carboxy-N,N,N-trimethyl-, hydroxide, inner salt	188.27	C9H20N2O2	66.2	158	-1.6	13	1	3	5	InChI=1S/C9H20N2O2/c1-11(2,3)7-5-4-6-8(10)9(12)13/h8H,4-7,10H2,1-3H3	C[N+](C)(C)CCCCC(C(=O)[O-])N	MXNRLFUSFKVQSK-UHFFFAOYSA-N	2-amino-6-(trimethylazaniumyl)hexanoate	NULL	Classification|Literature|Names and Identifiers|Patents
160644	Liensinine	Liensinine|2586-96-1|Liensinine diperchlorate|2385-63-9|SCHEMBL12807599|DTXSID80948754|4-[(6,7-dimethoxy-2-methyl-1,2,3,4-tetrahydroisoquinolin-1-yl)methyl]-2-({1-[(4-hydroxyphenyl)methyl]-6-methoxy-2-methyl-1,2,3,4-tetrahydroisoquinolin-7-yl}oxy)phenol|HY-N0484|MFCD03427702|s9411|ZINC70455321|AKOS015903080|CCG-270234|4-[[(1R)-6,7-dimethoxy-2-methyl-3,4-dihydro-1H-isoquinolin-1-yl]methyl]-2-[[(1R…	610.7	C37H42N2O6	83.9	917	6.4	45	2	8	9	InChI=1S/C37H42N2O6/c1-38-14-13-26-20-35(43-4)37(22-29(26)30(38)16-23-6-9-27(40)10-7-23)45-33-18-24(8-11-32(33)41)17-31-28-21-36(44-5)34(42-3)19-25(28)12-15-39(31)2/h6-11,18-22,30-31,40-41H,12-17H2,1-5H3/t30-,31-/m1/s1	CN1CCC2=CC(=C(C=C2[C@H]1CC3=CC=C(C=C3)O)OC4=C(C=CC(=C4)C[C@@H]5C6=CC(=C(C=C6CCN5C)OC)OC)O)OC	XCUCMLUTCAKSOZ-FIRIVFDPSA-N	4-[[(1R)-6,7-dimethoxy-2-methyl-3,4-dihydro-1H-isoquinolin-1-yl]methyl]-2-[[(1R)-1-[(4-hydroxyphenyl)methyl]-6-methoxy-2-methyl-3,4-dihydro-1H-isoquinolin-7-yl]oxy]phenol	NULL	Biomolecular Interactions and Pathways|Classification|Literature|Names and Identifiers|Patents
160876	Epiberberine	Epiberberine|6873-09-2|MLS000563434|SMR000232286|16,17-dimethoxy-5,7-dioxa-1-azoniapentacyclo[11.8.0.03,11.04,8.014,19]henicosa-1(13),2,4(8),9,11,14,16,18-octaene|GNF-Pf-2355|Benz(a)-1,3-benzodioxolo(4,5-g)quinolizinium, 11,12-dihydro-8,9-dimethoxy-|cid_160876|CHEMBL1197637|BDBM50986|DTXSID90218854|HMS2229E04|HMS3358O04|HY-N0226|ZINC6017816|s9152|AKOS025149077|CCG-267871|NCGC00247623-01|FT-068828…	336.4	C20H18NO4+	40.8	488	3.6	25	0	4	2	InChI=1S/C20H18NO4/c1-22-18-8-13-5-6-21-10-15-12(3-4-17-20(15)25-11-24-17)7-16(21)14(13)9-19(18)23-2/h3-4,7-10H,5-6,11H2,1-2H3/q+1	COC1=C(C=C2C(=C1)CC[N+]3=C2C=C4C=CC5=C(C4=C3)OCO5)OC	FPJQGFLUORYYPE-UHFFFAOYSA-N	16,17-dimethoxy-5,7-dioxa-1-azoniapentacyclo[11.8.0.03,11.04,8.014,19]henicosa-1(13),2,4(8),9,11,14,16,18-octaene	NULL	Biological Test Results|Biomolecular Interactions and Pathways|Classification|Literature|Names and Identifiers|Patents|Biological Test Results: Active|Biological Test Results: Micromolar
161557	Dihydromyricetin	Dihydromyricetin|Ampelopsin|27200-12-0|Ampeloptin|(+)-Dihydromyricetin|(+)-Ampelopsin|(2r,3r)-3,5,7-trihydroxy-2-(3,4,5-trihydroxyphenyl)chroman-4-one|UNII-KD8QND6427|4H-1-Benzopyran-4-one, 2,3-dihydro-3,5,7-trihydroxy-2-(3,4,5-trihydroxyphenyl)-, (2R-trans)-|KD8QND6427|CHEBI:28429|(2R,3R)-3,5,7-trihydroxy-2-(3,4,5-trihydroxyphenyl)-2,3-dihydrochromen-4-one|(2R,3R)-2,3-dihydro-3,5,7-trihydroxy-2-…	320.25	C15H12O8	148	445	1.1	23	6	8	1	InChI=1S/C15H12O8/c16-6-3-7(17)11-10(4-6)23-15(14(22)13(11)21)5-1-8(18)12(20)9(19)2-5/h1-4,14-20,22H/t14-,15+/m0/s1	C1=C(C=C(C(=C1O)O)O)[C@@H]2[C@H](C(=O)C3=C(C=C(C=C3O2)O)O)O	KJXSIXMJHKAJOD-LSDHHAIUSA-N	(2R,3R)-3,5,7-trihydroxy-2-(3,4,5-trihydroxyphenyl)-2,3-dihydrochromen-4-one	NULL	Biological Test Results|Biomolecular Interactions and Pathways|Classification|Drug and Medication Information|Literature|Names and Identifiers|Patents|Pharmacology and Biochemistry|Toxicity|Use and Manufacturing|Biological Test Results: Active|Biological Test Results: Micromolar
163338	Schizandrer A	Schizandrer A|82042-38-4|[(8R,9R,10S)-9-hydroxy-3,4,5,19-tetramethoxy-9,10-dimethyl-15,17-dioxatetracyclo[10.7.0.02,7.014,18]nonadeca-1(19),2,4,6,12,14(18)-hexaen-8-yl] benzoate|Benzoylgomisin P|Benzo(3,4)cycloocta(1,2-f)(1,3)benzodioxole-5,6-diol, 5,6,7,8-tetrahydro-1,2,3,13-tetramethoxy-6,7-dimethyl-, 5-benzoate, stereoisomer|DTXSID901002412|ZINC17654726|Benzo(3,4)cycloocta(1,2-f)(1,3)benzodiox…	536.6	C30H32O9	102	833	5	39	1	9	7	InChI=1S/C30H32O9/c1-16-12-18-13-21-25(38-15-37-21)26(35-5)22(18)23-19(14-20(33-3)24(34-4)27(23)36-6)28(30(16,2)32)39-29(31)17-10-8-7-9-11-17/h7-11,13-14,16,28,32H,12,15H2,1-6H3/t16-,28+,30+/m0/s1	C[C@H]1CC2=CC3=C(C(=C2C4=C(C(=C(C=C4[C@H]([C@]1(C)O)OC(=O)C5=CC=CC=C5)OC)OC)OC)OC)OCO3	UFCGDBKFOKKVAC-HYSLPFRTSA-N	[(8R,9R,10S)-9-hydroxy-3,4,5,19-tetramethoxy-9,10-dimethyl-15,17-dioxatetracyclo[10.7.0.02,7.014,18]nonadeca-1(19),2,4,6,12,14(18)-hexaen-8-yl] benzoate	NULL	Biomolecular Interactions and Pathways|Classification|Literature|Names and Identifiers|Patents|Toxicity
165536	Aristolone	Aristolone|25274-27-5|6831-17-0|Aristofone|(1aR,7R,7aR,7bS)-1,1,7,7a-tetramethyl-1a,4,5,6,7,7b-hexahydrocyclopropa[a]naphthalen-2-one|Aristol-9-en-8-one|(?)-Aristolone|CHEMBL512374|HY-N1464A|DTXSID10987838|ZINC6030836|MFCD22479204|s9283|CCG-266712|AC-34518|CS-0019590|2H-Cyclopropa(a)naphthalen-2-one, 1,1a,4,5,6,7,7a,7b-octahydro-1,1,7,7a-tetramethyl-, (1aalpha,7alpha,7aalpha,7balpha)-	218.33	C15H22O	17.1	390	3.6	16	0	1	0	InChI=1S/C15H22O/c1-9-6-5-7-10-8-11(16)12-13(14(12,2)3)15(9,10)4/h8-9,12-13H,5-7H2,1-4H3/t9-,12-,13+,15+/m1/s1	C[C@@H]1CCCC2=CC(=O)[C@@H]3[C@H]([C@@]12C)C3(C)C	UGVIZCBJCSXBCJ-JWFUOXDNSA-N	(1aR,7R,7aR,7bS)-1,1,7,7a-tetramethyl-1a,4,5,6,7,7b-hexahydrocyclopropa[a]naphthalen-2-one	NULL	Biological Test Results|Classification|Literature|Names and Identifiers|Patents
173183	Campesterol	CAMPESTEROL|Campesterin|474-62-4|Campasterol|Campest-5-en-3beta-ol|Ergost-5-en-3-ol, (3beta,24R)-|Ergost-5-en-3-ol, (3b,24R)-|NSC 224330|(24R)-5-Ergosten-3b-ol|CHEBI:28623|UNII-5L5O665639|(3S,8S,9S,10R,13R,14S,17R)-17-[(2R,5R)-5,6-dimethylheptan-2-yl]-10,13-dimethyl-2,3,4,7,8,9,11,12,14,15,16,17-dodecahydro-1H-cyclopenta[a]phenanthren-3-ol|5L5O665639|Campestrol|Ergost-5-en-3-ol|Ergost-5-en-3-beta…	400.7	C28H48O	20.2	620	8.8	29	1	1	5	InChI=1S/C28H48O/c1-18(2)19(3)7-8-20(4)24-11-12-25-23-10-9-21-17-22(29)13-15-27(21,5)26(23)14-16-28(24,25)6/h9,18-20,22-26,29H,7-8,10-17H2,1-6H3/t19-,20-,22+,23+,24-,25+,26+,27+,28-/m1/s1	C[C@H](CC[C@@H](C)C(C)C)[C@H]1CC[C@@H]2[C@@]1(CC[C@H]3[C@H]2CC=C4[C@@]3(CC[C@@H](C4)O)C)C	SGNBVLSWZMBQTH-PODYLUTMSA-N	(3S,8S,9S,10R,13R,14S,17R)-17-[(2R,5R)-5,6-dimethylheptan-2-yl]-10,13-dimethyl-2,3,4,7,8,9,11,12,14,15,16,17-dodecahydro-1H-cyclopenta[a]phenanthren-3-ol	NULL	Biological Test Results|Biomolecular Interactions and Pathways|Chemical and Physical Properties|Classification|Literature|Names and Identifiers|Patents|Pharmacology and Biochemistry|Use and Manufacturing
179651	Limonin	Limonin|1180-71-8|Dictamnolactone|Obaculactone|Citrolimonin|Evodin|Limonine|Limoni|7,16-Dioxo-7,16-dideoxylimondiol|Limonoic acid, di-delta-lactone|Evodia fruit|UNII-L0F260866S|NSC 36508|limonoic acid 3,19:16,17-dilactone|Limonoate D-ring-lactone|(4aS,6aR,8aR,8bR,9aS,12S,12aS,14aR,14bR)-12-(furan-3-yl)-6,6,8a,12a-tetramethyldecahydro-1H,3H-oxireno[2,3-d]pyrano[4',3':3,3a]isobenzofuro[5,4-f]isochr…	470.5	C26H30O8	105	1010	1.8	34	0	8	1	InChI=1S/C26H30O8/c1-22(2)15-9-16(27)24(4)14(25(15)12-31-18(28)10-17(25)33-22)5-7-23(3)19(13-6-8-30-11-13)32-21(29)20-26(23,24)34-20/h6,8,11,14-15,17,19-20H,5,7,9-10,12H2,1-4H3/t14-,15-,17-,19-,20+,23-,24-,25+,26+/m0/s1	C[C@@]12CC[C@H]3[C@]([C@@]14[C@H](O4)C(=O)O[C@H]2C5=COC=C5)(C(=O)C[C@@H]6[C@@]37COC(=O)C[C@@H]7OC6(C)C)C	KBDSLGBFQAGHBE-MSGMIQHVSA-N	(1R,2R,7S,10R,13R,14R,16S,19S,20S)-19-(furan-3-yl)-9,9,13,20-tetramethyl-4,8,15,18-tetraoxahexacyclo[11.9.0.02,7.02,10.014,16.014,20]docosane-5,12,17-trione	NULL	Biological Test Results|Biomolecular Interactions and Pathways|Chemical and Physical Properties|Classification|Literature|Names and Identifiers|Patents|Pharmacology and Biochemistry|Safety and Hazards|Biological Test Results: Active|Biological Test Results: Micromolar
181796	Pregomisin	Pregomisin|66280-26-0|UNII-5AYW92EXLG|5AYW92EXLG|5-[(2S,3R)-4-(3-hydroxy-4,5-dimethoxyphenyl)-2,3-dimethylbutyl]-2,3-dimethoxyphenol|Pre-Gomisin|CHEMBL1081697|Q15424795|3,3'-[(2R,3S)-2,3-Dimethyl-1,4-butanediyl]bis(5,6-dimethoxyphenol)|5-[(2R,3S)-4-(3-hydroxy-4,5-dimethoxyphenyl)-2,3-dimethylbutyl]-2,3-dimethoxyphenol|5-[(2S,3R)-4-(3-hydroxy-4,5-dimethoxy-phenyl)-2,3-dimethyl-butyl]-2,3-dimethoxy…	390.5	C22H30O6	77.4	407	4.9	28	2	6	9	InChI=1S/C22H30O6/c1-13(7-15-9-17(23)21(27-5)19(11-15)25-3)14(2)8-16-10-18(24)22(28-6)20(12-16)26-4/h9-14,23-24H,7-8H2,1-6H3/t13-,14+	C[C@H](CC1=CC(=C(C(=C1)OC)OC)O)[C@@H](C)CC2=CC(=C(C(=C2)OC)OC)O	RLRKIWSBYUZHIJ-OKILXGFUSA-N	5-[(2S,3R)-4-(3-hydroxy-4,5-dimethoxyphenyl)-2,3-dimethylbutyl]-2,3-dimethoxyphenol	NULL	Biological Test Results|Classification|Literature|Names and Identifiers|Patents
196854	Prehispanolone	Prehispanolone|132922-55-5|LC-5504|15,16-Diepxoylabdane-14-en-7-one|LC 5504|DTXSID80927867|(2''S,3R,4a''S,5'S,8a''S)-2'',5'',5'',8a''-tetramethyl-3',4',4a'',5'',6'',7'',8'',8a''-octahydro-2H,2''H-dispiro[furan-3,2'-furan-5',1''-naphthalen]-3''(4''H)-one|2'',5'',5'',8''a-Tetramethyl-4''a,5'',6'',7'',8'',8''a-hexahydro-2H,2''H-dispiro[furan-3,2'-oxolane-5',1''-naphthalen]-3''(4''H)-one|Dispiro(fura…	318.4	C20H30O3	35.5	565	3.8	23	0	3	0	InChI=1S/C20H30O3/c1-14-15(21)12-16-17(2,3)6-5-7-18(16,4)20(14)9-8-19(23-20)10-11-22-13-19/h10-11,14,16H,5-9,12-13H2,1-4H3/t14-,16+,18+,19-,20-/m1/s1	C[C@@H]1C(=O)C[C@@H]2[C@@]([C@@]13CC[C@]4(O3)COC=C4)(CCCC2(C)C)C	MFAYXOLUJJXHCN-IZHFEEFNSA-N	NULL	NULL	Classification|Literature|Names and Identifiers|Patents
222284	beta-Sitosterol	BETA-SITOSTEROL|83-46-5|Sitosterol|Cupreol|Azuprostat|22,23-Dihydrostigmasterol|Quebrachol|Triastonal|beta-Sitosterin|Nimbosterol|Cinchol|Harzol|Rhamnol|B-Sitosterol|alpha-Dihydrofucosterol|(-)-beta-Sitosterol|Prostasal|Sito-Lande|24alpha-Ethylcholesterol|(24R)-Ethylcholest-5-en-3beta-ol|(3beta)-Stigmast-5-en-3-ol|Sobatum|(24R)-Stigmast-5-en-3beta-ol|Angelicin (steroid)|Stigmast-5-en-3beta-ol|a-D…	414.7	C29H50O	20.2	634	9.3	30	1	1	6	InChI=1S/C29H50O/c1-7-21(19(2)3)9-8-20(4)25-12-13-26-24-11-10-22-18-23(30)14-16-28(22,5)27(24)15-17-29(25,26)6/h10,19-21,23-27,30H,7-9,11-18H2,1-6H3/t20-,21-,23+,24+,25-,26+,27+,28+,29-/m1/s1	CC[C@H](CC[C@@H](C)[C@H]1CC[C@@H]2[C@@]1(CC[C@H]3[C@H]2CC=C4[C@@]3(CC[C@@H](C4)O)C)C)C(C)C	KZJWDPNRJALLNS-VJSFXXLFSA-N	(3S,8S,9S,10R,13R,14S,17R)-17-[(2R,5R)-5-ethyl-6-methylheptan-2-yl]-10,13-dimethyl-2,3,4,7,8,9,11,12,14,15,16,17-dodecahydro-1H-cyclopenta[a]phenanthren-3-ol	NULL	Biological Test Results|Biomolecular Interactions and Pathways|Chemical and Physical Properties|Classification|Literature|Names and Identifiers|Patents|Pharmacology and Biochemistry|Safety and Hazards|Toxicity|Use and Manufacturing|Biological Test Results: Active|Biological Test Results: Micromolar
237332	5-Hydroxymethylfurfural	5-HYDROXYMETHYLFURFURAL|67-47-0|5-Hydroxymethyl-2-furaldehyde|5-(hydroxymethyl)furan-2-carbaldehyde|5-(Hydroxymethyl)furfural|5-(Hydroxymethyl)-2-furaldehyde|Hydroxymethylfurfural|5-(Hydroxymethyl)-2-furfural|5-Oxymethylfurfurole|5-Hydroxymethylfuraldehyde|Hydroxymethylfurfurole|2-Hydroxymethyl-5-furfural|5-Hydroxymethylfuran-2-aldehyde|Hydroxymethylfurfuraldehyde|Hydroxymethylfurfuralaldehyde|2-…	126.11	C6H6O3	50.4	103	-0.6	9	1	3	2	InChI=1S/C6H6O3/c7-3-5-1-2-6(4-8)9-5/h1-3,8H,4H2	C1=C(OC(=C1)C=O)CO	NOEGNKMFWQHSLB-UHFFFAOYSA-N	5-(hydroxymethyl)furan-2-carbaldehyde	NULL	Biological Test Results|Biomolecular Interactions and Pathways|Chemical and Physical Properties|Classification|Drug and Medication Information|Food Additives and Ingredients|Identification|Literature|Names and Identifiers|Patents|Pharmacology and Biochemistry|Safety and Hazards|Toxicity|Use and Manufacturing|Biological Test Results: Active|Biological Test Results: Micromolar
238797	Nootkatin	Nootkatin|NSC43339|4431-03-2|MLS002608535|2,4,6-Cycloheptatrien-1-one, 2-hydroxy-5-(3-methyl-2-butenyl)-4-(1-methylethyl)-|CHEMBL1700891|SCHEMBL13311346|DTXSID10196125|HMS3091E24|ZINC5458295|NSC 43339|NSC-43339|NSC403527|NSC 403527|NSC-403527|SMR001527282|Q67880029|2-hydroxy-4-isopropyl-5-(3-methylbut-2-enyl)cyclohepta-2,4,6-trien-1-one	232.32	C15H20O2	37.3	428	3.6	17	1	2	3	InChI=1S/C15H20O2/c1-10(2)5-6-12-7-8-14(16)15(17)9-13(12)11(3)4/h5,7-9,11H,6H2,1-4H3,(H,16,17)	CC(C)C1=CC(=O)C(=CC=C1CC=C(C)C)O	MNMNTZYOZZLKSV-UHFFFAOYSA-N	2-hydroxy-5-(3-methylbut-2-enyl)-6-propan-2-ylcyclohepta-2,4,6-trien-1-one	NULL	Biological Test Results|Chemical and Physical Properties|Classification|Literature|Names and Identifiers|Patents|Biological Test Results: Active
287064	Methyl 3,4-dihydroxybenzoate	Methyl 3,4-dihydroxybenzoate|2150-43-8|Methyl protocatechuate|3,4-Dihydroxybenzoic acid methyl ester|Protocatechuic Acid Methyl Ester|Protocatechuic acid, methyl ester|Benzoic acid, 3,4-dihydroxy-, methyl ester|methyl 3,4-bis(oxidanyl)benzoate|3,4-Dihydroxymethylbenzoate|methyl esterprotocatechuic acid|CHEMBL486027|UNII-G72J90268X|MFCD00016437|G72J90268X|NSC-146458|3,4-Dihydroxybenzoic acid methy…	168.15	C8H8O4	66.8	168	1.5	12	2	4	2	InChI=1S/C8H8O4/c1-12-8(11)5-2-3-6(9)7(10)4-5/h2-4,9-10H,1H3	COC(=O)C1=CC(=C(C=C1)O)O	CUFLZUDASVUNOE-UHFFFAOYSA-N	methyl 3,4-dihydroxybenzoate	NULL	Biological Test Results|Biomolecular Interactions and Pathways|Chemical and Physical Properties|Classification|Literature|Names and Identifiers|Patents|Safety and Hazards|Biological Test Results: Active|Biological Test Results: Micromolar
312822	(24R)-5-Ergosten-3beta-ol	(24R)-5-Ergosten-3beta-ol|474-62-4|24.alpha.-Methylcholesterol|Campestrol|(24R)-5-Ergosten-3.beta.-ol|Ergost-5-en-3.beta.-ol, (24R)-|Ergost-5-en-3-ol #|SCHEMBL168489|Ergost-5-en-3-ol,24R)-|5-Cholestene-3-ol, 24-methyl-|NSC224330|NSC-224330|DB-051451	400.7	C28H48O	20.2	620	8.8	29	1	1	5	InChI=1S/C28H48O/c1-18(2)19(3)7-8-20(4)24-11-12-25-23-10-9-21-17-22(29)13-15-27(21,5)26(23)14-16-28(24,25)6/h9,18-20,22-26,29H,7-8,10-17H2,1-6H3	CC(C)C(C)CCC(C)C1CCC2C1(CCC3C2CC=C4C3(CCC(C4)O)C)C	SGNBVLSWZMBQTH-UHFFFAOYSA-N	17-(5,6-dimethylheptan-2-yl)-10,13-dimethyl-2,3,4,7,8,9,11,12,14,15,16,17-dodecahydro-1H-cyclopenta[a]phenanthren-3-ol	NULL	Biological Test Results|Classification|Literature|Names and Identifiers|Patents
371256	Jatrorrhizine hydrochloride	Jatrorrhizine chloride|Jatrorrhizine hydrochloride|6681-15-8|Jatrorrhizine (chloride)|Neprotine chloride|Jatrochizine chloride|6681-15-8 (chloride)|Jatorrhizine, chloride|Jatrorrhizine HCl|NSC645313|3-hydroxy-2,9,10-trimethoxy-5,6-dihydroisoquinolino[3,2-a]isoquinolin-7-ium chloride|2,9,10-trimethoxy-5,6-dihydroisoquinolino[2,1-b]isoquinolin-7-ium-3-ol;chloride|NSC150445|NSC209410|Yatrorhizine ch…	373.8	C20H20ClNO4	51.8	461	NULL	26	1	5	3	InChI=1S/C20H19NO4.ClH/c1-23-18-5-4-12-8-16-14-10-19(24-2)17(22)9-13(14)6-7-21(16)11-15(12)20(18)25-3;/h4-5,8-11H,6-7H2,1-3H3;1H	COC1=C(C2=C[N+]3=C(C=C2C=C1)C4=CC(=C(C=C4CC3)O)OC)OC.[Cl-]	JKMUUZMCSNHBAX-UHFFFAOYSA-N	2,9,10-trimethoxy-5,6-dihydroisoquinolino[2,1-b]isoquinolin-7-ium-3-ol;chloride	NULL	Biological Test Results|Classification|Literature|Names and Identifiers|Patents|Biological Test Results: Active|Biological Test Results: Micromolar
439246	Naringetol	naringenin|480-41-1|(S)-5,7-Dihydroxy-2-(4-hydroxyphenyl)chroman-4-one|(S)-Naringenin|Salipurol|pelargidanon|naringetol|(2S)-Naringenin|salipurpol|Asahina|Naringenine|UNII-HN5425SBF2|NSC 11855|CCRIS 5839|YSO1|NSC 34875|(-)-(2S)-Naringenin|CHEMBL9352|(S)-2,3-Dihydro-5,7-dihydroxy-2-(4-hydroxyphenyl)-4H-1-benzopyran-4-one|AI3-23355|HN5425SBF2|CHEBI:17846|(-)-Naringenin|4H-1-Benzopyran-4-one, 2,3-di…	272.25	C15H12O5	87	363	2.4	20	3	5	1	InChI=1S/C15H12O5/c16-9-3-1-8(2-4-9)13-7-12(19)15-11(18)5-10(17)6-14(15)20-13/h1-6,13,16-18H,7H2/t13-/m0/s1	C1[C@H](OC2=CC(=CC(=C2C1=O)O)O)C3=CC=C(C=C3)O	FTVWIRXFELQLPI-ZDUSSCGKSA-N	(2S)-5,7-dihydroxy-2-(4-hydroxyphenyl)-2,3-dihydrochromen-4-one	NULL	Biological Test Results|Biomolecular Interactions and Pathways|Chemical and Physical Properties|Classification|Drug and Medication Information|Food Additives and Ingredients|Literature|Names and Identifiers|Patents|Pharmacology and Biochemistry|Use and Manufacturing|Biological Test Results: Active|Biological Test Results: Micromolar
440917	D-Limonene	D-Limonene|(+)-Limonene|(R)-(+)-Limonene|5989-27-5|(+)-(4R)-Limonene|(D)-Limonene|(+)-carvene|(4R)-Limonene|D-(+)-Limonene|D-Limonen|(R)-Limonene|(R)-p-Mentha-1,8-diene|Citrene|(+)-p-Mentha-1,8-diene|(R)-4-Isopropenyl-1-methyl-1-cyclohexene|(+)-R-Limonene|Cyclohexene, 1-methyl-4-(1-methylethenyl)-, (4R)-|d-p-Mentha-1,8-diene|(+)-4-Isopropenyl-1-methylcyclohexene|(4R)-4-isopropenyl-1-methylcyclohe…	136.23	C10H16	0	163	3.4	10	0	0	1	InChI=1S/C10H16/c1-8(2)10-6-4-9(3)5-7-10/h4,10H,1,5-7H2,2-3H3/t10-/m0/s1	CC1=CC[C@@H](CC1)C(=C)C	XMGQYMWWDOXHJM-JTQLQIEISA-N	(4R)-1-methyl-4-prop-1-en-2-ylcyclohexene	Limonene	Biological Test Results|Biomolecular Interactions and Pathways|Chemical and Physical Properties|Classification|Drug and Medication Information|Food Additives and Ingredients|Identification|Literature|Names and Identifiers|Patents|Pharmacology and Biochemistry|Safety and Hazards|Toxicity|Use and Manufacturing|Biological Test Results: Active
440966	(-)-Camphene	(-)-camphene|L-Camphene|5794-04-7|(-)-Comphene|(1S,4R)-camphene|(1S,4R)-2,2-dimethyl-3-methylidenebicyclo[2.2.1]heptane|UNII-M5YAV509FN|CHEBI:89|M5YAV509FN|(1S)-2,2-Dimethyl-3-methylenebicyclo(2.2.1)heptane|(1S,4R)-2,2-dimethyl-3-methylenebicyclo[2.2.1]heptane|NCGC00166100-01|(-) camphene|DSSTox_CID_26538|DSSTox_RID_81702|DSSTox_GSID_46538|(-)-(1S,4R)-camphene|Bicyclo(2.2.1)heptane, 2,2-dimethyl-…	136.23	C10H16	0	177	3.3	10	0	0	0	InChI=1S/C10H16/c1-7-8-4-5-9(6-8)10(7,2)3/h8-9H,1,4-6H2,2-3H3/t8-,9+/m1/s1	CC1([C@H]2CC[C@H](C2)C1=C)C	CRPUJAZIXJMDBK-BDAKNGLRSA-N	(1S,4R)-2,2-dimethyl-3-methylidenebicyclo[2.2.1]heptane	NULL	Biological Test Results|Biomolecular Interactions and Pathways|Chemical and Physical Properties|Classification|Literature|Names and Identifiers|Patents|Pharmacology and Biochemistry|Safety and Hazards|Use and Manufacturing|Biological Test Results: Active|Biological Test Results: Micromolar
440967	(-)-beta-Pinene	(-)-beta-Pinene|18172-67-3|(-)-nopinene|(-)-b-Pinene|(1S)-(-)-beta-Pinene|(1S,5S)-6,6-Dimethyl-2-methylenebicyclo[3.1.1]heptane|(-)-Pin-2(10)-ene|UNII-AFN153A7SU|AFN153A7SU|(-)-(1S,5S)-beta-pinene|CHEBI:28359|(1S,5S)-pin-2(10)-ene|Bicyclo[3.1.1]heptane, 6,6-dimethyl-2-methylene-, (1S,5S)-|(1S,5S)-6,6-dimethyl-2-methylidenebicyclo[3.1.1]heptane|Pseudopinen|Terbenthene|Terebenthene|Nopinen|B-pinene…	136.23	C10H16	0	177	3.1	10	0	0	0	InChI=1S/C10H16/c1-7-4-5-8-6-9(7)10(8,2)3/h8-9H,1,4-6H2,2-3H3/t8-,9-/m0/s1	CC1([C@H]2CCC(=C)[C@@H]1C2)C	WTARULDDTDQWMU-IUCAKERBSA-N	(1S,5S)-6,6-dimethyl-2-methylidenebicyclo[3.1.1]heptane	NULL	Biological Test Results|Biomolecular Interactions and Pathways|Chemical and Physical Properties|Classification|Food Additives and Ingredients|Literature|Names and Identifiers|Patents|Pharmacology and Biochemistry|Safety and Hazards|Toxicity|Use and Manufacturing
440968	(-)-alpha-Pinene	(-)-alpha-Pinene|7785-26-4|(1S)-(-)-alpha-Pinene|(1S,5S)-2,6,6-Trimethylbicyclo[3.1.1]hept-2-ene|UNII-TZR3GM95PR|DL-ALPHA-PINENE|(1S,5S)-alpha-pinene|Bicyclo[3.1.1]hept-2-ene, 2,6,6-trimethyl-, (1S,5S)-|MFCD00064145|TZR3GM95PR|2437-95-8|Bicyclo[3.1.1]hept-2-ene,2,6,6-trimethyl-, (1S,5S)-|CHEBI:28660|(1S,5S)-4,6,6-trimethylbicyclo[3.1.1]hept-3-ene|DSSTox_CID_9290|DSSTox_RID_78752|DSSTox_GSID_29290…	136.23	C10H16	0	186	2.8	10	0	0	0	InChI=1S/C10H16/c1-7-4-5-8-6-9(7)10(8,2)3/h4,8-9H,5-6H2,1-3H3/t8-,9-/m0/s1	CC1=CC[C@H]2C[C@@H]1C2(C)C	GRWFGVWFFZKLTI-IUCAKERBSA-N	(1S,5S)-2,6,6-trimethylbicyclo[3.1.1]hept-2-ene	NULL	Biological Test Results|Biomolecular Interactions and Pathways|Chemical and Physical Properties|Classification|Literature|Names and Identifiers|Patents|Pharmacology and Biochemistry|Safety and Hazards|Toxicity|Use and Manufacturing|Biological Test Results: Active|Biological Test Results: Micromolar
441005	(+)-delta-Cadinene	(+)-delta-Cadinene|DELTA-CADINENE|483-76-1|(+)-D-Cadinene|D-Cadinene|UNII-7848KI47OS|(1S,8aR)-1-Isopropyl-4,7-dimethyl-1,2,3,5,6,8a-hexahydronaphthalene|CHEBI:15385|7848KI47OS|(1S,8aR)-4,7-dimethyl-1-propan-2-yl-1,2,3,5,6,8a-hexahydronaphthalene|delta-Amorphene|(1S,8aR)-delta-cadinene|C6H8P2|CHEMBL445759|(+)-1(10),4-Cadinadiene|DTXSID70858792|ZINC8220462|6614AB|(1S,8aR)-4,7-dimethyl-1-(propan-2-y…	204.35	C15H24	0	304	3.8	15	0	0	1	InChI=1S/C15H24/c1-10(2)13-8-6-12(4)14-7-5-11(3)9-15(13)14/h9-10,13,15H,5-8H2,1-4H3/t13-,15-/m0/s1	CC1=C[C@H]2[C@@H](CCC(=C2CC1)C)C(C)C	FUCYIEXQVQJBKY-ZFWWWQNUSA-N	(1S,8aR)-4,7-dimethyl-1-propan-2-yl-1,2,3,5,6,8a-hexahydronaphthalene	NULL	Biological Test Results|Biomolecular Interactions and Pathways|Chemical and Physical Properties|Classification|Literature|Names and Identifiers|Patents|Pharmacology and Biochemistry|Safety and Hazards|Use and Manufacturing
441064	Obamegine	Obamegine|(+)-Obamegine|CHEBI:7714|479-37-8|UNII-75K1EI2HDP|75K1EI2HDP|Obamegin|NSC-251534|Stepholine|NSC 123123|CHEMBL452895|BDBM50508726|ZINC30725991|C06513|Berbaman-7,12-diol, 6,6'-dimethoxy-2,2'-dimethyl-|Q27107564|15,30-Diaza-20,25-dimethoxy-15,30-dimethyl-7,23-dioxaheptacyclo[22.6.2.2<3,6>.1<8,12>.1<14,18>.0<22,36>.0<27,31>]hexatriaconta-3(33),4,6(34),8,10,12(35),18(36),19,21,24,26,31-dodec…	594.7	C36H38N2O6	83.9	948	5.7	44	2	8	2	InChI=1S/C36H38N2O6/c1-37-13-11-23-18-31(41-3)32-20-26(23)27(37)15-21-5-8-25(9-6-21)43-30-17-22(7-10-29(30)39)16-28-34-24(12-14-38(28)2)19-33(42-4)35(40)36(34)44-32/h5-10,17-20,27-28,39-40H,11-16H2,1-4H3/t27-,28+/m0/s1	CN1CCC2=CC(=C3C=C2[C@@H]1CC4=CC=C(C=C4)OC5=C(C=CC(=C5)C[C@@H]6C7=C(O3)C(=C(C=C7CCN6C)OC)O)O)OC	XGEAUXVPBXUBKN-WUFINQPMSA-N	(1S,14R)-20,25-dimethoxy-15,30-dimethyl-7,23-dioxa-15,30-diazaheptacyclo[22.6.2.23,6.18,12.114,18.027,31.022,33]hexatriaconta-3(36),4,6(35),8,10,12(34),18,20,22(33),24,26,31-dodecaene-9,21-diol	NULL	Biological Test Results|Classification|Literature|Names and Identifiers|Patents|Biological Test Results: Active|Biological Test Results: Micromolar
442333	Oxyacanthine	Oxyacanthine|548-40-3|Vinetine|Oxycanthine|CHEBI:7853|(1R,14S)-20,21,25-trimethoxy-15,30-dimethyl-8,23-dioxa-15,30-diazaheptacyclo[22.6.2.29,12.13,7.114,18.027,31.022,33]hexatriaconta-3(36),4,6,9(35),10,12(34),18,20,22(33),24,26,31-dodecaen-6-ol|NSC93135|NSC-645315|MLS002473156|SCHEMBL459317|CHEMBL509999|DTXSID40893514|HMS2194H09|ZINC30726947|AKOS030494633|MCULE-2321012187|SMR001397248|C09598|Q27…	608.7	C37H40N2O6	72.9	963	6.3	45	1	8	3	InChI=1S/C37H40N2O6/c1-38-14-12-24-19-32(41-3)33-21-27(24)28(38)17-23-8-11-30(40)31(18-23)44-26-9-6-22(7-10-26)16-29-35-25(13-15-39(29)2)20-34(42-4)36(43-5)37(35)45-33/h6-11,18-21,28-29,40H,12-17H2,1-5H3/t28-,29+/m1/s1	CN1CCC2=CC(=C(C3=C2[C@@H]1CC4=CC=C(C=C4)OC5=C(C=CC(=C5)C[C@@H]6C7=CC(=C(C=C7CCN6C)OC)O3)O)OC)OC	HGNHIFJNOKGSKI-WDYNHAJCSA-N	(1R,14S)-20,21,25-trimethoxy-15,30-dimethyl-8,23-dioxa-15,30-diazaheptacyclo[22.6.2.29,12.13,7.114,18.027,31.022,33]hexatriaconta-3(36),4,6,9(35),10,12(34),18,20,22(33),24,26,31-dodecaen-6-ol	NULL	Biological Test Results|Biomolecular Interactions and Pathways|Classification|Literature|Names and Identifiers|Patents|Biological Test Results: Active
442341	Pycnamine	Pycnamine|CHEBI:8651|569-16-4|CHEMBL507540|C09615|ZINC30726949|Q27108128	608.7	C37H40N2O6	72.9	963	6.1	45	1	8	3	InChI=1S/C37H40N2O6/c1-38-14-12-24-19-32(41-3)33-21-27(24)28(38)16-22-6-9-26(10-7-22)44-31-18-23(8-11-30(31)40)17-29-35-25(13-15-39(29)2)20-34(42-4)36(43-5)37(35)45-33/h6-11,18-21,28-29,40H,12-17H2,1-5H3/t28-,29-/m1/s1	CN1CCC2=CC(=C3C=C2[C@H]1CC4=CC=C(C=C4)OC5=C(C=CC(=C5)C[C@@H]6C7=C(O3)C(=C(C=C7CCN6C)OC)OC)O)OC	DFOCUWZXJBAUSQ-FQLXRVMXSA-N	(1R,14R)-20,21,25-trimethoxy-15,30-dimethyl-7,23-dioxa-15,30-diazaheptacyclo[22.6.2.23,6.18,12.114,18.027,31.022,33]hexatriaconta-3(36),4,6(35),8,10,12(34),18,20,22(33),24,26,31-dodecaen-9-ol	NULL	Biological Test Results|Classification|Literature|Names and Identifiers|Patents
442351	alpha-Chamigrene	alpha-Chamigrene|19912-83-5|C09635|(6R)-1,5,5,9-tetramethylspiro[5.5]undeca-1,9-diene|AC1L9CNK|CHEBI:10220|(6R)-3,7,11,11-tetramethylspiro[5.5]undeca-3,7-diene|DTXSID40331805|SPIRO[5.5]UNDECA-1,8-DIENE,1,|Q27108602	204.35	C15H24	0	317	4.4	15	0	0	0	InChI=1S/C15H24/c1-12-7-10-15(11-8-12)13(2)6-5-9-14(15,3)4/h6-7H,5,8-11H2,1-4H3/t15-/m1/s1	CC1=CC[C@@]2(CC1)C(=CCCC2(C)C)C	SIBCECUUMHIAAM-OAHLLOKOSA-N	(6R)-1,5,5,9-tetramethylspiro[5.5]undeca-1,9-diene	NULL	Classification|Literature|Names and Identifiers|Patents
442353	(-)-beta-Chamigrene	(-)-beta-Chamigrene|beta-Chamigrene|18431-82-8|(-)-chamigrene|(R)-beta-chamigrene|Chamigrene|Chamigren|(6R)-3,7,7-trimethyl-11-methylidenespiro[5.5]undec-2-ene|(6R)-5,5,9-trimethyl-1-methylidenespiro[5.5]undec-9-ene|CHEBI:10359|DTXSID60939822|C09637|Q27108622|(R)-11-Methylene-3,7,7-trimethylspiro[5.5]undec-2-ene	204.35	C15H24	0	306	4.7	15	0	0	0	InChI=1S/C15H24/c1-12-7-10-15(11-8-12)13(2)6-5-9-14(15,3)4/h7H,2,5-6,8-11H2,1,3-4H3/t15-/m1/s1	CC1=CC[C@@]2(CC1)C(=C)CCCC2(C)C	WLNGPDPILFYWKF-OAHLLOKOSA-N	(6R)-5,5,9-trimethyl-1-methylidenespiro[5.5]undec-9-ene	NULL	Classification|Literature|Names and Identifiers|Patents
442391	Rugosal	Rugosal|Rugosal A|121387-05-1|C09717|AC1L9CQB|CHEBI:8910|DTXSID10331817|Q27108181|(1R,2R,5R,7S,10S)-10-hydroxy-5-methyl-2-propan-2-yl-11,12-dioxatricyclo[5.3.2.01,5]dodec-8-ene-8-carbaldehyde	266.33	C15H22O4	55.8	430	1.7	19	1	4	2	InChI=1S/C15H22O4/c1-9(2)11-4-5-14(3)7-12-10(8-16)6-13(17)15(11,14)19-18-12/h6,8-9,11-13,17H,4-5,7H2,1-3H3/t11-,12+,13+,14-,15+/m1/s1	CC(C)[C@H]1CC[C@]2([C@@]13[C@H](C=C([C@H](C2)OO3)C=O)O)C	NTVXLOKDTRVPSZ-FQKPHLNHSA-N	(1R,2R,5R,7S,10S)-10-hydroxy-5-methyl-2-propan-2-yl-11,12-dioxatricyclo[5.3.2.01,5]dodec-8-ene-8-carbaldehyde	NULL	Classification|Literature|Names and Identifiers|Patents
442484	(+)-beta-Phellandrene	(+)-beta-Phellandrene|D-beta-Phellandrene|UNII-7554ZL3VUX|7554ZL3VUX|6153-16-8|(+)-p-mentha-1(7),2-diene|(4S)-p-mentha-1(7),2-diene|(S)-3-isopropyl-6-methylenecyclohexene|(6S)-3-methylidene-6-(propan-2-yl)cyclohex-1-ene|beta-Phellandrene, (+)-|p-menthadiene|beta-phellandrene d-form [MI]|p-Mentha-1(7),2-diene, (+)-|(-)-ss-phellandrene|CHEBI:53|Cyclohexene, 3-methylene-6-(1-methylethyl)-, (+)-|Cycl…	136.23	C10H16	0	151	3.4	10	0	0	1	InChI=1S/C10H16/c1-8(2)10-6-4-9(3)5-7-10/h4,6,8,10H,3,5,7H2,1-2H3/t10-/m0/s1	CC(C)[C@@H]1CCC(=C)C=C1	LFJQCDVYDGGFCH-JTQLQIEISA-N	(6S)-3-methylidene-6-propan-2-ylcyclohexene	NULL	Chemical and Physical Properties|Classification|Literature|Names and Identifiers|Patents|Pharmacology and Biochemistry|Use and Manufacturing
442611	Isoscoparin	Isoscoparin|20013-23-4|C-Glucosyl-6 chrysoeriol|Chrysoeriol 6-C-glucoside|Isoscoparine|5,7-dihydroxy-2-(4-hydroxy-3-methoxyphenyl)-6-[(2S,3R,4R,5S,6R)-3,4,5-trihydroxy-6-(hydroxymethyl)oxan-2-yl]chromen-4-one|(1S)-1,5-anhydro-1-[5,7-dihydroxy-2-(4-hydroxy-3-methoxyphenyl)-4-oxo-4H-chromen-6-yl]-D-glucitol|C05990|CHEBI:18200|DTXSID70941996|3'-O-Methylluteolin 6-C-glucoside|D85179|Q27102895|1,5-Anh…	462.4	C22H22O11	186	744	0.2	33	7	11	4	InChI=1S/C22H22O11/c1-31-13-4-8(2-3-9(13)24)12-5-10(25)16-14(32-12)6-11(26)17(19(16)28)22-21(30)20(29)18(27)15(7-23)33-22/h2-6,15,18,20-24,26-30H,7H2,1H3/t15-,18-,20+,21-,22+/m1/s1	COC1=C(C=CC(=C1)C2=CC(=O)C3=C(O2)C=C(C(=C3O)[C@H]4[C@@H]([C@H]([C@@H]([C@H](O4)CO)O)O)O)O)O	KOMUHHCFAXYRPO-DGHBBABESA-N	5,7-dihydroxy-2-(4-hydroxy-3-methoxyphenyl)-6-[(2S,3R,4R,5S,6R)-3,4,5-trihydroxy-6-(hydroxymethyl)oxan-2-yl]chromen-4-one	NULL	Classification|Literature|Names and Identifiers|Patents
443027	schisandrin C	Schizandrin C|schisandrin C|Wuweizisu C|Schisandrin-C|UNII-C8754W6B3G|CHEMBL437412|CHEBI:10044|C8754W6B3G|(6R,7S,13aS)-5,6,7,8-tetrahydro-13,14-dimethoxy-6,7-dimethyl-cycloocta[1,2-f:3,4-f']bis[1,3]benzodioxole|AC1L9DW8|Schizandrin-C|Wuweizisu-C|SureCN2406629|SCHEMBL2406629|HY-N0690|ZINC17968619|AKOS015897177|CS-3664|Cycloocta(1,2-f:3,4-f')bis(1,3)benzodioxole 5,6,7,8-tetrahydro-13,14-dimethoxy-6…	384.4	C22H24O6	55.4	509	5	28	0	6	2	InChI=1S/C22H24O6/c1-11-5-13-7-15-19(27-9-25-15)21(23-3)17(13)18-14(6-12(11)2)8-16-20(22(18)24-4)28-10-26-16/h7-8,11-12H,5-6,9-10H2,1-4H3/t11-,12+	C[C@@H]1CC2=CC3=C(C(=C2C4=C(C5=C(C=C4C[C@@H]1C)OCO5)OC)OC)OCO3	HTBWBWWADZJXID-TXEJJXNPSA-N	(12S,13R)-3,22-dimethoxy-12,13-dimethyl-5,7,18,20-tetraoxapentacyclo[13.7.0.02,10.04,8.017,21]docosa-1(22),2,4(8),9,15,17(21)-hexaene	NULL	Biological Test Results|Biomolecular Interactions and Pathways|Classification|Literature|Names and Identifiers|Patents|Toxicity|Biological Test Results: Active
443158	(-)-Linalool	(-)-Linalool|126-91-0|L-Linalool|(R)-3,7-dimethylocta-1,6-dien-3-ol|(3R)-Linalool|(R)-(-)-Linalool|1,6-Octadien-3-ol, 3,7-dimethyl-, (3R)-|(R)-3,7-Dimethyl-1,6-octadien-3-ol|(3R)-3,7-dimethylocta-1,6-dien-3-ol|UNII-3U21E3V8I2|CHEBI:28|LINALOOL (+)|3U21E3V8I2|3R,7-dimethylocta-1,6-dien-3-ol|MFCD00135469|(R)-linalool|laevo-linalool|(-)-3,7-dimethyl-1,6-octadien-3-ol|(3R)-3,7-dimethyl-1,6-octadien-3…	154.25	C10H18O	20.2	154	2.7	11	1	1	4	InChI=1S/C10H18O/c1-5-10(4,11)8-6-7-9(2)3/h5,7,11H,1,6,8H2,2-4H3/t10-/m0/s1	CC(=CCC[C@](C)(C=C)O)C	CDOSHBSSFJOMGT-JTQLQIEISA-N	(3R)-3,7-dimethylocta-1,6-dien-3-ol	NULL	Biological Test Results|Biomolecular Interactions and Pathways|Chemical and Physical Properties|Classification|Literature|Names and Identifiers|Patents|Pharmacology and Biochemistry|Safety and Hazards|Toxicity|Use and Manufacturing
443162	(-)-alpha-Terpineol	(-)-alpha-Terpineol|10482-56-1|(L)-alpha-Terpineol|(S)-(-)-Terpineol|(S)-alpha-terpineol|a-Terpineol|2-[(1S)-4-methylcyclohex-3-en-1-yl]propan-2-ol|(S)-p-Menth-1-en-8-ol|p-Menth-1-en-8-ol, (S)-(-)-|UNII-N9K6X87HU9|(-?)?-?alpha-?Terpineol|CHEBI:128|(4S)-p-menth-1-en-8-ol|N9K6X87HU9|(S)-2-(4-Methyl-3-cyclohexenyl)-2-propanol|1-alpha-terpineol|(S)-2-(4-methylcyclohex-3-en-1-yl)propan-2-ol|(S)-(-)-p-…	154.25	C10H18O	20.2	168	1.8	11	1	1	1	InChI=1S/C10H18O/c1-8-4-6-9(7-5-8)10(2,3)11/h4,9,11H,5-7H2,1-3H3/t9-/m1/s1	CC1=CC[C@H](CC1)C(C)(C)O	WUOACPNHFRMFPN-SECBINFHSA-N	2-[(1S)-4-methylcyclohex-3-en-1-yl]propan-2-ol	NULL	Biological Test Results|Biomolecular Interactions and Pathways|Chemical and Physical Properties|Classification|Drug and Medication Information|Identification|Literature|Names and Identifiers|Patents|Pharmacology and Biochemistry|Safety and Hazards|Toxicity|Use and Manufacturing|Biological Test Results: Micromolar
443422	(R)-Canadine	(R)-Canadine|(R)-(+)-Canadine|(+)-Canadine|(+)-Tetrahydroberberine|2086-96-6|UNII-MB5J6D245F|CHEMBL476501|MB5J6D245F|CHEBI:18146|(1R)-16,17-dimethoxy-5,7-dioxa-13-azapentacyclo[11.8.0.02,10.04,8.015,20]henicosa-2,4(8),9,15(20),16,18-hexaene|dl-Tetrahydroberberine|(13aR)-9,10-dimethoxy-5,8,13,13a-tetrahydro-6H-[1,3]dioxolo[4,5-g]isoquino[3,2-a]isoquinoline|Canadine, (+)-|beta-Canadine|l-Canadine|N…	339.4	C20H21NO4	40.2	488	3.1	25	0	5	2	InChI=1S/C20H21NO4/c1-22-17-4-3-12-7-16-14-9-19-18(24-11-25-19)8-13(14)5-6-21(16)10-15(12)20(17)23-2/h3-4,8-9,16H,5-7,10-11H2,1-2H3/t16-/m1/s1	COC1=C(C2=C(C[C@@H]3C4=CC5=C(C=C4CCN3C2)OCO5)C=C1)OC	VZTUIEROBZXUFA-MRXNPFEDSA-N	(1R)-16,17-dimethoxy-5,7-dioxa-13-azapentacyclo[11.8.0.02,10.04,8.015,20]henicosa-2,4(8),9,15(20),16,18-hexaene	NULL	Biological Test Results|Biomolecular Interactions and Pathways|Classification|Literature|Names and Identifiers|Patents|Pharmacology and Biochemistry|Biological Test Results: Active|Biological Test Results: Micromolar
445639	Oleic acid	oleic acid|112-80-1|cis-9-Octadecenoic acid|oleate|(Z)-Octadec-9-enoic acid|Elaidoic acid|cis-Oleic acid|Glycon wo|Wecoline OO|Pamolyn 100|Glycon RO|Metaupon|Oelsauere|Vopcolene 27|Groco 5l|Groco 2|Groco 4|Groco 6|Tego-oleic 130|Emersol 211|cis-Octadec-9-enoic acid|Industrene 105|Industrene 205|Industrene 206|Pamolyn|Z-9-Octadecenoic acid|9-Octadecenoic acid (Z)-|Oleinic acid|Emersol 210|Emersol …	282.5	C18H34O2	37.3	234	6.5	20	1	2	15	InChI=1S/C18H34O2/c1-2-3-4-5-6-7-8-9-10-11-12-13-14-15-16-17-18(19)20/h9-10H,2-8,11-17H2,1H3,(H,19,20)/b10-9-	CCCCCCCC/C=C\\CCCCCCCC(=O)O	ZQPPMHVWECSIRJ-KTKRTIGZSA-N	(Z)-octadec-9-enoic acid	Oleic Acid	Agrochemical Information|Biological Test Results|Biomolecular Interactions and Pathways|Chemical and Physical Properties|Classification|Drug and Medication Information|Food Additives and Ingredients|Identification|Literature|Names and Identifiers|Patents|Pharmacology and Biochemistry|Safety and Hazards|Toxicity|Use and Manufacturing|Biological Test Results: Active|Biological Test Results: Micromo…
445858	Ferulic acid	ferulic acid|trans-Ferulic Acid|1135-24-6|537-98-4|4-Hydroxy-3-methoxycinnamic acid|trans-4-Hydroxy-3-methoxycinnamic acid|3-(4-Hydroxy-3-methoxyphenyl)acrylic acid|ferulate|(E)-Ferulic acid|Coniferic acid|3-(4-Hydroxy-3-methoxyphenyl)-2-propenoic acid|2-Propenoic acid, 3-(4-hydroxy-3-methoxyphenyl)-|Ferulic acid, trans-|Fumalic acid|(2E)-3-(4-hydroxy-3-methoxyphenyl)prop-2-enoic acid|Cinnamic ac…	194.18	C10H10O4	66.8	224	1.5	14	2	4	3	InChI=1S/C10H10O4/c1-14-9-6-7(2-4-8(9)11)3-5-10(12)13/h2-6,11H,1H3,(H,12,13)/b5-3+	COC1=C(C=CC(=C1)/C=C/C(=O)O)O	KSEBMYQBYZTDHS-HWKANZROSA-N	(E)-3-(4-hydroxy-3-methoxyphenyl)prop-2-enoic acid	NULL	Biological Test Results|Biomolecular Interactions and Pathways|Chemical and Physical Properties|Classification|Drug and Medication Information|Food Additives and Ingredients|Identification|Literature|Names and Identifiers|Patents|Pharmacology and Biochemistry|Safety and Hazards|Toxicity|Use and Manufacturing|Biological Test Results: Active|Biological Test Results: Micromolar|Biological Test Resul…
521334	gamma-Selinene	gamma-Selinene|Eudesma-4(14),7(11)-diene|Eudesma-4(15),7(11)-diene|g-Selinene|4(15),7(11)-Eudesmadiene|4(15),7(11)-Selinadiene|CHEBI:167347|8a-methyl-4-methylidene-6-propan-2-ylidene-2,3,4a,5,7,8-hexahydro-1H-naphthalene|4a-methyl-1-methylidene-7-(propan-2-ylidene)-decahydronaphthalene|decahydro-4a-methyl-1-methylene-7-(1-methylethylidene) naphthalene|(4aR,8aS)-4a-Methyl-1-methylene-7-(propan-2-y…	204.35	C15H24	0	304	4.7	15	0	0	0	InChI=1S/C15H24/c1-11(2)13-7-9-15(4)8-5-6-12(3)14(15)10-13/h14H,3,5-10H2,1-2,4H3	CC(=C1CCC2(CCCC(=C)C2C1)C)C	RMZHSBMIZBMVMN-UHFFFAOYSA-N	8a-methyl-4-methylidene-6-propan-2-ylidene-2,3,4a,5,7,8-hexahydro-1H-naphthalene	NULL	Chemical and Physical Properties|Classification|Literature|Names and Identifiers|Patents|Pharmacology and Biochemistry
543646	(10-Hydroxy-3,4,5,19-tetramethoxy-9,10-dimethyl-15,17-dioxatetracyclo[10.7.0.02,7.014,18]nonadeca-1(19),2,4,6,12,14(18)-hexaen-11-yl) 2-methylbut-2-enoate	Gomisin F|62956-47-2	514.6	C28H34O9	102	833	4.6	37	1	9	7	InChI=1S/C28H34O9/c1-9-14(2)27(29)37-26-17-12-19-23(36-13-35-19)25(34-8)21(17)20-16(10-15(3)28(26,4)30)11-18(31-5)22(32-6)24(20)33-7/h9,11-12,15,26,30H,10,13H2,1-8H3	CC=C(C)C(=O)OC1C2=CC3=C(C(=C2C4=C(C(=C(C=C4CC(C1(C)O)C)OC)OC)OC)OC)OCO3	ZIBVHHLTJKYXEB-UHFFFAOYSA-N	(10-hydroxy-3,4,5,19-tetramethoxy-9,10-dimethyl-15,17-dioxatetracyclo[10.7.0.02,7.014,18]nonadeca-1(19),2,4,6,12,14(18)-hexaen-11-yl) 2-methylbut-2-enoate	NULL	Literature|Names and Identifiers
610097	6,7-dimethoxy-3,4-dihydro-2H-isoquinolin-1-one	493-49-2|6,7-dimethoxy-3,4-dihydro-2H-isoquinolin-1-one|Corydaldine|6,7-Dimethoxy-3,4-dihydroisoquinolin-1(2H)-one|1(2H)-Isoquinolinone, 3,4-dihydro-6,7-dimethoxy-|UNII-4171CTO4KU|4171CTO4KU|6,7-dimethoxy-1,2,3,4-tetrahydroisoquinolin-1-one|Corydaldin|Corydaldine [MI]|Maybridge4_000744|Oprea1_116786|SCHEMBL4715588|SCHEMBL11743358|DTXSID90346166|HMS1523B18|AMY28641|ZINC4324103|6686AB|MFCD00197021|…	207.23	C11H13NO3	47.6	244	1.2	15	1	3	2	InChI=1S/C11H13NO3/c1-14-9-5-7-3-4-12-11(13)8(7)6-10(9)15-2/h5-6H,3-4H2,1-2H3,(H,12,13)	COC1=C(C=C2C(=C1)CCNC2=O)OC	MQKFSXLBPPCAGR-UHFFFAOYSA-N	6,7-dimethoxy-3,4-dihydro-2H-isoquinolin-1-one	NULL	Biological Test Results|Chemical and Physical Properties|Classification|Literature|Names and Identifiers|Patents
634470	Schisandrol B	Gomisin A|Schisandrol B|58546-54-6|Schizandrol B|(+)-Gomisin A|Wuweizi alcohol B|Wuweizichun B|Gomisin-A;TJN-101;Wuweizi alcohol-B|Schisantherinol B|NCGC00183134-01|SCHEMBL2109595|TJN 101|MFCD01941645|3,4,5,19-tetramethoxy-9,10-dimethyl-15,17-dioxatetracyclo[10.7.0.02,7.014,18]nonadeca-1(19),2,4,6,12,14(18)-hexaen-9-ol|LS-15009|AB0109732|W1799|546S546|Q-100673|(+)-(6S,7S, Biar-R)-5,6,7,8-tetrahyd…	416.5	C23H28O7	75.6	588	3.9	30	1	7	4	InChI=1S/C23H28O7/c1-12-7-13-8-16-20(30-11-29-16)22(28-6)17(13)18-14(10-23(12,2)24)9-15(25-3)19(26-4)21(18)27-5/h8-9,12,24H,7,10-11H2,1-6H3	CC1CC2=CC3=C(C(=C2C4=C(C(=C(C=C4CC1(C)O)OC)OC)OC)OC)OCO3	ZWRRJEICIPUPHZ-UHFFFAOYSA-N	3,4,5,19-tetramethoxy-9,10-dimethyl-15,17-dioxatetracyclo[10.7.0.02,7.014,18]nonadeca-1(19),2,4,6,12,14(18)-hexaen-9-ol	NULL	Biological Test Results|Classification|Literature|Names and Identifiers|Patents|Pharmacology and Biochemistry
637542	4-Hydroxycinnamic acid	4-Hydroxycinnamic acid|p-coumaric acid|501-98-4|p-Hydroxycinnamic acid|trans-4-Hydroxycinnamic acid|4-Coumaric acid|7400-08-0|trans-p-Coumaric acid|p-Cumaric acid|3-(4-hydroxyphenyl)acrylic acid|Para-Coumaric acid|Hydroxycinnamic acid|p-Hydroxy-cinnamic acid|Naringeninic acid|(E)-p-Coumaric acid|(E)-3-(4-Hydroxyphenyl)acrylic acid|trans-p-Coumarinic acid|4'-hydroxycinnamic acid|p-Hydroxyphenylacr…	164.16	C9H8O3	57.5	178	1.5	12	2	3	2	InChI=1S/C9H8O3/c10-8-4-1-7(2-5-8)3-6-9(11)12/h1-6,10H,(H,11,12)/b6-3+	C1=CC(=CC=C1/C=C/C(=O)O)O	NGSWKAQJJWESNS-ZZXKWVIFSA-N	(E)-3-(4-hydroxyphenyl)prop-2-enoic acid	NULL	Biological Test Results|Biomolecular Interactions and Pathways|Chemical and Physical Properties|Classification|Literature|Names and Identifiers|Patents|Pharmacology and Biochemistry|Safety and Hazards|Toxicity|Use and Manufacturing|Biological Test Results: Active|Biological Test Results: Micromolar
637563	Anethole	ANETHOLE|trans-Anethole|4180-23-8|104-46-1|(E)-Anethole|p-Propenylanisole|4-Propenylanisole|(E)-1-Methoxy-4-(prop-1-en-1-yl)benzene|Anise camphor|Isoestragole|Anethol|Monasirup|trans-Anethol|p-Anethole|Oil of aniseed|Anisole, p-propenyl-|(E)-Anethol|Aniskampfer|trans-p-Propenylanisole|(E)-p-Propenylanisole|1-methoxy-4-[(E)-prop-1-enyl]benzene|p-1-Propenylanisole|(E)-1-(4-Methoxyphenyl)propene|1-M…	148.2	C10H12O	9.2	121	3.3	11	0	1	2	InChI=1S/C10H12O/c1-3-4-9-5-7-10(11-2)8-6-9/h3-8H,1-2H3/b4-3+	C/C=C/C1=CC=C(C=C1)OC	RUVINXPYWBROJD-ONEGZZNKSA-N	1-methoxy-4-[(E)-prop-1-enyl]benzene	NULL	Agrochemical Information|Biological Test Results|Biomolecular Interactions and Pathways|Chemical and Physical Properties|Classification|Food Additives and Ingredients|Identification|Literature|Names and Identifiers|Patents|Pharmacology and Biochemistry|Safety and Hazards|Toxicity|Use and Manufacturing|Biological Test Results: Active|Biological Test Results: Micromolar
637566	Geraniol	GERANIOL|106-24-1|Lemonol|Geranyl alcohol|trans-Geraniol|(E)-Geraniol|(E)-3,7-Dimethylocta-2,6-dien-1-ol|(E)-Nerol|(2E)-3,7-dimethylocta-2,6-dien-1-ol|trans-3,7-Dimethyl-2,6-octadien-1-ol|(E)-3,7-Dimethyl-2,6-octadien-1-ol|Geraniol Extra|2,6-Octadien-1-ol, 3,7-dimethyl-, (2E)-|Geraniol alcohol|beta-Geraniol|t-geraniol|3,7-Dimethyl-trans-2,6-octadien-1-ol|Guaniol|2E-geraniol|3,7-Dimethyl-2,6-octad…	154.25	C10H18O	20.2	150	2.9	11	1	1	4	InChI=1S/C10H18O/c1-9(2)5-4-6-10(3)7-8-11/h5,7,11H,4,6,8H2,1-3H3/b10-7+	CC(=CCC/C(=C/CO)/C)C	GLZPCOQZEFWAFX-JXMROGBWSA-N	(2E)-3,7-dimethylocta-2,6-dien-1-ol	NULL	Agrochemical Information|Biological Test Results|Biomolecular Interactions and Pathways|Chemical and Physical Properties|Classification|Drug and Medication Information|Food Additives and Ingredients|Identification|Literature|Names and Identifiers|Patents|Pharmacology and Biochemistry|Safety and Hazards|Toxicity|Use and Manufacturing|Biological Test Results: Active|Biological Test Results: Micromo…
640199	(R)-(+)-1-Phenyl-1-propanol	(R)-(+)-1-Phenyl-1-propanol|1565-74-8|(R)-1-phenylpropan-1-ol|(1R)-1-phenylpropan-1-ol|(R)-1-phenyl-1-propanol|(r)-1-phenyl-propan-1-ol|(R)-(+)-alpha-Ethylbenzyl alcohol|R-(+)-1-Phenylpropanol|(R)-1-phenyl-propanol|(r)-1-phenylpropanol|1-Phenyl-1-propanol #|(R)-1-phenyl-1propanol|(+)-1-Phenyl-1-propanol|SCHEMBL539164|ZINC1481898|MFCD00064279|AKOS012536058|(c)zR(c){-(+)-1-Phenyl-1-propanol|BS-1599…	136.19	C9H12O	20.2	84.7	1.9	10	1	1	2	InChI=1S/C9H12O/c1-2-9(10)8-6-4-3-5-7-8/h3-7,9-10H,2H2,1H3/t9-/m1/s1	CC[C@H](C1=CC=CC=C1)O	DYUQAZSOFZSPHD-SECBINFHSA-N	(1R)-1-phenylpropan-1-ol	NULL	Chemical and Physical Properties|Classification|Literature|Names and Identifiers|Patents|Safety and Hazards
643733	Wyerone	Wyerone|UNII-J61878UBBT|20079-30-5|J61878UBBT|C08465|3-(5-hept-4-en-2-ynoyl-furan-2-yl)-acrylic acid methyl ester|methyl (2E)-3-{5-[(4Z)-hept-4-en-2-ynoyl]-2-furyl}acrylate|AC1LD7U9|SCHEMBL2811778|CHEBI:10045|2-Furanacrylic acid, 5-(4-hepten-2-ynoyl)-, methyl ester, (E,Z)-|methyl (E)-3-[5-[(Z)-hept-4-en-2-ynoyl]furan-2-yl]prop-2-enoate|2-Propenoic acid, 3-(5-(1-oxo-4-hepten-2-ynyl)-2-furanyl)-, m…	258.269	C15H14O4	56.5	447	3.4	19	0	4	5	InChI=1S/C15H14O4/c1-3-4-5-6-7-13(16)14-10-8-12(19-14)9-11-15(17)18-2/h4-5,8-11H,3H2,1-2H3/b5-4-,11-9+	CC/C=C\\C#CC(=O)C1=CC=C(O1)/C=C/C(=O)OC	NQZCQIDFBYCBAU-JHGYFVHDSA-N	methyl (E)-3-[5-[(Z)-hept-4-en-2-ynoyl]furan-2-yl]prop-2-enoate	NULL	Classification|Names and Identifiers|Patents
969516	Curcumin	curcumin|458-37-7|Diferuloylmethane|Natural yellow 3|Turmeric yellow|Turmeric|Indian saffron|Curcuma|Kacha haldi|Gelbwurz|Curcumin I|Souchet|Haidr|Halad|Haldar|Halud|(1E,6E)-1,7-Bis(4-hydroxy-3-methoxyphenyl)hepta-1,6-diene-3,5-dione|Merita earth|Terra Merita|Yellow Ginger|Yellow Root|Safran d'Inde|Yo-Kin|Curcuma oil|Golden seal|Orange Root|C.I. Natural Yellow 3|Curcumine|Hydrastis|Indian turmeri…	368.4	C21H20O6	93.1	507	3.2	27	2	6	8	InChI=1S/C21H20O6/c1-26-20-11-14(5-9-18(20)24)3-7-16(22)13-17(23)8-4-15-6-10-19(25)21(12-15)27-2/h3-12,24-25H,13H2,1-2H3/b7-3+,8-4+	COC1=C(C=CC(=C1)/C=C/C(=O)CC(=O)/C=C/C2=CC(=C(C=C2)O)OC)O	VFLDPWHFBUODDF-FCXRPNKRSA-N	(1E,6E)-1,7-bis(4-hydroxy-3-methoxyphenyl)hepta-1,6-diene-3,5-dione	Curcumin	Biological Test Results|Biomolecular Interactions and Pathways|Chemical and Physical Properties|Classification|Drug and Medication Information|Food Additives and Ingredients|Identification|Literature|Names and Identifiers|Patents|Pharmacology and Biochemistry|Safety and Hazards|Toxicity|Use and Manufacturing|Biological Test Results: Active|Biological Test Results: Micromolar
1201518	(-)-Borneol	(-)-Borneol|Borneol|464-45-9|L-Borneol|Linderol|Bicyclo[2.2.1]heptan-2-ol, 1,7,7-trimethyl-, (1S,2R,4S)-|[(1s)-endo]-(-)-borneol|(1S,2R,4S)-1,7,7-trimethylbicyclo[2.2.1]heptan-2-ol|UNII-1Y84986J9Q|507-70-0|Borneo camphor|Bornyl alcohol|Sumatra camphor|CHEBI:15394|DL-Borneol|L(-)-Borneol|MFCD00003759|1Y84986J9Q|(1S-endo)-1,7,7-trimethylbicyclo[2.2.1]heptan-2-ol|DSSTox_CID_2035|DSSTox_RID_76465|DSS…	154.25	C10H18O	20.2	185	2.7	11	1	1	0	InChI=1S/C10H18O/c1-9(2)7-4-5-10(9,3)8(11)6-7/h7-8,11H,4-6H2,1-3H3/t7-,8+,10+/m0/s1	C[C@]12CC[C@H](C1(C)C)C[C@H]2O	DTGKSKDOIYIVQL-QXFUBDJGSA-N	(1S,2R,4S)-1,7,7-trimethylbicyclo[2.2.1]heptan-2-ol	NULL	Biological Test Results|Chemical and Physical Properties|Classification|Drug and Medication Information|Food Additives and Ingredients|Identification|Literature|Names and Identifiers|Patents|Pharmacology and Biochemistry|Safety and Hazards|Toxicity|Use and Manufacturing|Biological Test Results: Active|Biological Test Results: Micromolar
1268142	Nootkatone	NOOTKATONE|(+)-Nootkatone|4674-50-4|Nootkatone, (+)-|UNII-IZ2Y119N4J|(4R,4aS,6R)-4,4a-dimethyl-6-(prop-1-en-2-yl)-4,4a,5,6,7,8-hexahydronaphthalen-2(3H)-one|(4R,4aS,6R)-4,4a-dimethyl-6-prop-1-en-2-yl-3,4,5,6,7,8-hexahydronaphthalen-2-one|IZ2Y119N4J|CHEBI:81377|4.beta.H,5.alpha.-Eremophila-1(10),11-dien-2-one|2(3H)-Naphthalenone, 4,4a,5,6,7,8-hexahydro-4,4a-dimethyl-6-(1-methylethenyl)-, (4R,4aS,6…	218.33	C15H22O	17.1	364	3.9	16	0	1	1	InChI=1S/C15H22O/c1-10(2)12-5-6-13-8-14(16)7-11(3)15(13,4)9-12/h8,11-12H,1,5-7,9H2,2-4H3/t11-,12-,15+/m1/s1	C[C@@H]1CC(=O)C=C2[C@]1(C[C@@H](CC2)C(=C)C)C	WTOYNNBCKUYIKC-JMSVASOKSA-N	(4R,4aS,6R)-4,4a-dimethyl-6-prop-1-en-2-yl-3,4,5,6,7,8-hexahydronaphthalen-2-one	NULL	Biological Test Results|Biomolecular Interactions and Pathways|Chemical and Physical Properties|Classification|Food Additives and Ingredients|Literature|Names and Identifiers|Patents|Pharmacology and Biochemistry|Safety and Hazards|Toxicity|Use and Manufacturing|Biological Test Results: Active|Biological Test Results: Micromolar
1549026	Geranyl acetate	GERANYL ACETATE|105-87-3|Geraniol acetate|Acetic acid, geraniol ester|Bay pine (oyster) oil|Geranyl ethanoate|Geranyl acetate A|Acetic acid, geranyl ester|[(2E)-3,7-dimethylocta-2,6-dienyl] acetate|beta-Geranyl Acetate|trans-3,7-Dimethyl-2,6-octadien-1-yl acetate|trans-Geraniol acetate|Meraneine|NCI-C54728|UNII-3W81YG7P9R|3,7-Dimethyl-2,6-octadienyl acetate|trans-geranyl acetate|CHEBI:5331|NSC 25…	196.29	C12H20O2	26.3	233	3.5	14	0	2	6	InChI=1S/C12H20O2/c1-10(2)6-5-7-11(3)8-9-14-12(4)13/h6,8H,5,7,9H2,1-4H3/b11-8+	CC(=CCC/C(=C/COC(=O)C)/C)C	HIGQPQRQIQDZMP-DHZHZOJOSA-N	[(2E)-3,7-dimethylocta-2,6-dienyl] acetate	NULL	Biological Test Results|Biomolecular Interactions and Pathways|Chemical and Physical Properties|Classification|Drug and Medication Information|Food Additives and Ingredients|Identification|Literature|Names and Identifiers|Patents|Pharmacology and Biochemistry|Safety and Hazards|Toxicity|Use and Manufacturing|Biological Test Results: Active|Biological Test Results: Micromolar
1585026	(Z)-3,4-Dimethoxycinnamic acid	(Z)-3,4-Dimethoxycinnamic acid|UNII-1EUC2RA0WK|1EUC2RA0WK|(Z)-3-(3,4-dimethoxyphenyl)prop-2-enoic acid|o-Methylferulic acid|3-(3,4-Dimethoxyphenyl)propenoic acid|2-Propenoic acid, 3-(3,4-dimethoxyphenyl)-|z-3,4-dimethoxycinnamic acid|NSC 4323|ZINC6007189|3,4-Dimethoxycinnamic acid, (Z)-|EINECS 219-025-5|NSC 43569|Cinnamic acid, 3,4-dimethoxy-, cis-|Cinnamic acid, 3,4-dimethoxy- (8CI)|Cinnamic aci…	208.21	C11H12O4	55.8	237	1.8	15	1	4	4	InChI=1S/C11H12O4/c1-14-9-5-3-8(4-6-11(12)13)7-10(9)15-2/h3-7H,1-2H3,(H,12,13)/b6-4-	COC1=C(C=C(C=C1)/C=C\\C(=O)O)OC	HJBWJAPEBGSQPR-XQRVVYSFSA-N	(Z)-3-(3,4-dimethoxyphenyl)prop-2-enoic acid	NULL	Chemical and Physical Properties|Classification|Literature|Names and Identifiers|Patents
1794427	Chlorogenic acid	CHLOROGENIC ACID|327-97-9|3-O-Caffeoylquinic acid|3-(3,4-Dihydroxycinnamoyl)quinic acid|Heriguard|3-Caffeoylquinic acid|Chlorogenate|Hlorogenic acid|NSC-407296|cis-chlorogenic acid|Caffeoyl quinic acid|Caffetannic acid|UNII-318ADP12RI|5-O-(3,4-Dihydroxycinnamoyl)-L-quinic acid|(E)-chlorogenic acid|Chlorogenic acid (8CI)|MFCD00003862|NSC-70861|318ADP12RI|CHEMBL284616|(1S,3R,4R,5R)-3-[(E)-3-(3,4-di…	354.31	C16H18O9	165	534	-0.4	25	6	9	5	InChI=1S/C16H18O9/c17-9-3-1-8(5-10(9)18)2-4-13(20)25-12-7-16(24,15(22)23)6-11(19)14(12)21/h1-5,11-12,14,17-19,21,24H,6-7H2,(H,22,23)/b4-2+/t11-,12-,14-,16+/m1/s1	C1[C@H]([C@H]([C@@H](C[C@@]1(C(=O)O)O)OC(=O)/C=C/C2=CC(=C(C=C2)O)O)O)O	CWVRJTMFETXNAD-JUHZACGLSA-N	(1S,3R,4R,5R)-3-[(E)-3-(3,4-dihydroxyphenyl)prop-2-enoyl]oxy-1,4,5-trihydroxycyclohexane-1-carboxylic acid	Chlorogenic Acid	Biological Test Results|Biomolecular Interactions and Pathways|Chemical and Physical Properties|Classification|Drug and Medication Information|Literature|Names and Identifiers|Patents|Pharmacology and Biochemistry|Toxicity|Biological Test Results: Active|Biological Test Results: Micromolar
3001662	Besigomsin	Gomisin A|Besigomsin|Schisandrol B|Schizandrol B|58546-54-6|TJN-101|UNII-L5U70J87J8|Wuweizichun B|Wuweizi alcohol B|L5U70J87J8|(9S,10S)-3,4,5,19-tetramethoxy-9,10-dimethyl-15,17-dioxatetracyclo[10.7.0.02,7.014,18]nonadeca-1(19),2,4,6,12,14(18)-hexaen-9-ol|Schisandrol-B|Besigomsin [INN]|CCRIS 6993|Gomisin-A|Wuweizi alcohol-B|MLS000728488|SCHEMBL712401|CHEMBL403578|Gomisin A, >=98% (HPLC)|HMS2235K1…	416.5	C23H28O7	75.6	588	3.9	30	1	7	4	InChI=1S/C23H28O7/c1-12-7-13-8-16-20(30-11-29-16)22(28-6)17(13)18-14(10-23(12,2)24)9-15(25-3)19(26-4)21(18)27-5/h8-9,12,24H,7,10-11H2,1-6H3/t12-,23-/m0/s1	C[C@H]1CC2=CC3=C(C(=C2C4=C(C(=C(C=C4C[C@]1(C)O)OC)OC)OC)OC)OCO3	ZWRRJEICIPUPHZ-MYODQAERSA-N	(9S,10S)-3,4,5,19-tetramethoxy-9,10-dimethyl-15,17-dioxatetracyclo[10.7.0.02,7.014,18]nonadeca-1(19),2,4,6,12,14(18)-hexaen-9-ol	NULL	Biological Test Results|Biomolecular Interactions and Pathways|Classification|Literature|Names and Identifiers|Patents|Pharmacology and Biochemistry|Toxicity
3001664	Schizandrin	Schisandrin|Schizandrin|7432-28-2|Schisandrol A|(9S,10S)-Schizandrin|UNII-G01BQC0879|G01BQC0879|(6S,7S)-1,2,3,10,11,12-hexamethoxy-6,7-dimethyl-5,6,7,8-tetrahydrodibenzo[a,c][8]annulen-6-ol|(6S,7S,12aR)-1,2,3,10,11,12-Hexamethoxy-6,7-dimethyl-5,6,7,8-tetrahydrodibenzo[a,c][8]annulen-6-ol|hexamethoxy(dimethyl)[?]ol|Schizandrol|Gomisins|Wuweizins|Omija|Magnolia Vine|Wuweizichun-A|MFCD00905761|Wu-we…	432.5	C24H32O7	75.6	574	4	31	1	7	6	InChI=1S/C24H32O7/c1-13-9-14-10-16(26-3)20(28-5)22(30-7)18(14)19-15(12-24(13,2)25)11-17(27-4)21(29-6)23(19)31-8/h10-11,13,25H,9,12H2,1-8H3/t13-,24-/m0/s1	C[C@H]1CC2=CC(=C(C(=C2C3=C(C(=C(C=C3C[C@]1(C)O)OC)OC)OC)OC)OC)OC	YEFOAORQXAOVJQ-RZFZLAGVSA-N	(9S,10S)-3,4,5,14,15,16-hexamethoxy-9,10-dimethyltricyclo[10.4.0.02,7]hexadeca-1(16),2,4,6,12,14-hexaen-9-ol	NULL	Biological Test Results|Classification|Literature|Names and Identifiers|Patents|Safety and Hazards|Toxicity|Biological Test Results: Active
3001686	Gomisin J	Gomisin J|66280-25-9|(-)-Gomisin J|UNII-X13A57600T|X13A57600T|(9S,10R)-3,4,15,16-tetramethoxy-9,10-dimethyltricyclo[10.4.0.02,7]hexadeca-1(16),2,4,6,12,14-hexaene-5,14-diol|Gomisin-J|CHEMBL251864|SCHEMBL1200718|DTXSID30216490|MFCD29048562|ZINC17779008|AKOS037514683|AC-34256|Q27293263|6(S),7(R)-Dibenzo(a,c)cyclooctene-3,10-diol, 5,6,7,8-tetrahydro-1,2,11,12-tetramethoxy-6,7-dimethyl-|Dibenzo(a,c)c…	388.5	C22H28O6	77.4	457	4.6	28	2	6	4	InChI=1S/C22H28O6/c1-11-7-13-9-15(23)19(25-3)21(27-5)17(13)18-14(8-12(11)2)10-16(24)20(26-4)22(18)28-6/h9-12,23-24H,7-8H2,1-6H3/t11-,12+	C[C@@H]1CC2=CC(=C(C(=C2C3=C(C(=C(C=C3C[C@@H]1C)O)OC)OC)OC)OC)O	PICOUNAPKDEPCA-TXEJJXNPSA-N	(9R,10S)-3,4,15,16-tetramethoxy-9,10-dimethyltricyclo[10.4.0.02,7]hexadeca-1(16),2,4,6,12,14-hexaene-5,14-diol	NULL	Biological Test Results|Classification|Literature|Names and Identifiers|Patents|Biological Test Results: Active|Biological Test Results: Micromolar
3081405	Phellodendrine	Phellodendrine|Phallodendrin|6873-13-8|(7S,13aS)-3,10-dimethoxy-7-methyl-6,8,13,13a-tetrahydro-5H-isoquinolino[2,1-b]isoquinolin-7-ium-2,11-diol|OB-5 Compound|SCHEMBL309711|CHEBI:80886|DTXSID50218855|HY-N0427|ZINC238809383|CS-0008950|FT-0686675|C17046|PhellodendrineDISCONTINUED. Please see P294565|Q7181238|6H-Dibenzo(a,g)quinolizinium, 5,8,13,13a-tetrahydro-2,11-dihydroxy-3,10-dimethoxy-7-methyl-…	342.4	C20H24NO4+	58.9	488	2.6	25	2	4	2	InChI=1S/C20H23NO4/c1-21-5-4-12-8-19(24-2)18(23)10-15(12)16(21)6-13-7-17(22)20(25-3)9-14(13)11-21/h7-10,16H,4-6,11H2,1-3H3,(H-,22,23)/p+1/t16-,21-/m0/s1	C[N@@+]12CCC3=CC(=C(C=C3[C@@H]1CC4=CC(=C(C=C4C2)OC)O)O)OC	RBBVPNQTBKHOEQ-KKSFZXQISA-O	(7S,13aS)-3,10-dimethoxy-7-methyl-6,8,13,13a-tetrahydro-5H-isoquinolino[2,1-b]isoquinolin-7-ium-2,11-diol	NULL	Biomolecular Interactions and Pathways|Classification|Literature|Names and Identifiers|Patents
3084331	T-Muurolol	T-Muurolol|19912-62-0|Q63409422|.tau.-Muurolol|(1S,4S,4aR,8aS)-1,6-dimethyl-4-propan-2-yl-3,4,4a,7,8,8a-hexahydro-2H-naphthalen-1-ol|Muurolol T|T-MuuroloI|alpha-epi-muurolol|epi-alpha-Muurolol|(-)-tau-muurolol|(-)-T-Muurolol|.alpha.-epi-Muurolol|epi-.alpha.-Muurolol|10-epi-alpha-muurolol|SCHEMBL5653479|CHEMBL2228956|DTXSID10173698|CHEBI:132906|1-Naphthalenol, 1,2,3,4,4a,7,8,8a-octahydro-1,6-dimet…	222.37	C15H26O	20.2	292	3.3	16	1	1	1	InChI=1S/C15H26O/c1-10(2)12-7-8-15(4,16)14-6-5-11(3)9-13(12)14/h9-10,12-14,16H,5-8H2,1-4H3/t12-,13-,14-,15-/m0/s1	CC1=C[C@H]2[C@@H](CC[C@]([C@H]2CC1)(C)O)C(C)C	LHYHMMRYTDARSZ-AJNGGQMLSA-N	(1S,4S,4aR,8aS)-1,6-dimethyl-4-propan-2-yl-3,4,4a,7,8,8a-hexahydro-2H-naphthalen-1-ol	NULL	Biological Test Results|Chemical and Physical Properties|Classification|Literature|Names and Identifiers|Patents
3084708	Groenlandicine	Groenlandicine|38691-95-1|16-methoxy-5,7-dioxa-1-azoniapentacyclo[11.8.0.03,11.04,8.014,19]henicosa-1(13),2,4(8),9,11,14,16,18-octaen-17-ol|Benzo(a)-1,3-benzodioxolo(4,5-g)quinolizinium, 11,12-dihydro-9-hydroxy-8-methoxy-|Tetradehydrocheilanthifoline|Tetrahydricheilanthifolinium|Tetradehydrocheilanthiofolinium|DTXSID60191983|HY-N6865|ZINC15264117|AKOS030573592|AC-34258|CS-0027787|FT-0776549|D8507…	322.3	C19H16NO4+	51.8	474	3.3	24	1	4	1	InChI=1S/C19H15NO4/c1-22-18-8-13-12(7-16(18)21)4-5-20-9-14-11(6-15(13)20)2-3-17-19(14)24-10-23-17/h2-3,6-9H,4-5,10H2,1H3/p+1	COC1=C(C=C2CC[N+]3=C(C2=C1)C=C4C=CC5=C(C4=C3)OCO5)O	PGIOBGCIEGZHJH-UHFFFAOYSA-O	16-methoxy-5,7-dioxa-1-azoniapentacyclo[11.8.0.03,11.04,8.014,19]henicosa-1(13),2,4(8),9,11,14,16,18-octaen-17-ol	NULL	Classification|Literature|Names and Identifiers
4979342	Myricardiol	Myricardiol|(3beta)-D-Friedoolean-14-ene-3,28-diol	442.7	C30H50O2	40.5	810	7.9	32	2	2	1	InChI=1S/C30H50O2/c1-25(2)16-17-30(19-31)15-10-22-28(6)12-8-20-26(3,4)24(32)11-14-27(20,5)21(28)9-13-29(22,7)23(30)18-25/h10,20-21,23-24,31-32H,8-9,11-19H2,1-7H3	CC1(CCC2(CC=C3C4(CCC5C(C(CCC5(C4CCC3(C2C1)C)C)O)(C)C)C)CO)C	RJAKLUPHSBOQNU-UHFFFAOYSA-N	8a-(hydroxymethyl)-4,4,6a,6a,11,11,14b-heptamethyl-1,2,3,4a,5,6,8,9,10,12,12a,13,14,14a-tetradecahydropicen-3-ol	NULL	Chemical and Physical Properties|Literature|Names and Identifiers|Pharmacology and Biochemistry
5245667	8-Oxocoptisine	8-Oxocoptisine|8-Oxycoptisine|19716-61-1|CHEMBL3612189|5,7,17,19-tetraoxa-13-azahexacyclo[11.11.0.02,10.04,8.015,23.016,20]tetracosa-1(24),2,4(8),9,15(23),16(20),21-heptaen-14-one|SCHEMBL16168521|BDBM50131223|ZINC13459011|AC-35042|FT-0777687	335.3	C19H13NO5	57.2	621	2.8	25	0	5	0	InChI=1S/C19H13NO5/c21-19-17-11(1-2-14-18(17)25-9-22-14)5-13-12-7-16-15(23-8-24-16)6-10(12)3-4-20(13)19/h1-2,5-7H,3-4,8-9H2	C1CN2C(=CC3=C(C2=O)C4=C(C=C3)OCO4)C5=CC6=C(C=C51)OCO6	UCAFJBSQKXVPDX-UHFFFAOYSA-N	5,7,17,19-tetraoxa-13-azahexacyclo[11.11.0.02,10.04,8.015,23.016,20]tetracosa-1(24),2,4(8),9,15(23),16(20),21-heptaen-14-one	NULL	Biological Test Results|Classification|Literature|Names and Identifiers|Patents|Biological Test Results: Active|Biological Test Results: Micromolar
5280343	Quercetin	quercetin|117-39-5|Meletin|Sophoretin|Xanthaurine|Quercetine|Quercetol|3,3',4',5,7-Pentahydroxyflavone|Quercitin|Quertine|2-(3,4-Dihydroxyphenyl)-3,5,7-trihydroxy-4H-chromen-4-one|Flavin meletin|3,5,7,3',4'-Pentahydroxyflavone|Cyanidelonon 1522|T-Gelb bzw. grun 1|C.I. Natural Yellow 10|Quercetin content|Kvercetin|Quertin|2-(3,4-Dihydroxyphenyl)-3,5,7-trihydroxy-4H-1-benzopyran-4-one|C.I. Natural …	302.23	C15H10O7	127	488	1.5	22	5	7	1	InChI=1S/C15H10O7/c16-7-4-10(19)12-11(5-7)22-15(14(21)13(12)20)6-1-2-8(17)9(18)3-6/h1-5,16-19,21H	C1=CC(=C(C=C1C2=C(C(=O)C3=C(C=C(C=C3O2)O)O)O)O)O	REFJWTPEDVJJIY-UHFFFAOYSA-N	2-(3,4-dihydroxyphenyl)-3,5,7-trihydroxychromen-4-one	Quercetin	Biological Test Results|Biomolecular Interactions and Pathways|Chemical and Physical Properties|Classification|Drug and Medication Information|Food Additives and Ingredients|Identification|Literature|Names and Identifiers|Patents|Pharmacology and Biochemistry|Safety and Hazards|Toxicity|Use and Manufacturing|Biological Test Results: Active|Biological Test Results: Micromolar|Biological Test Resul…
5280450	Linoleic acid	linoleic acid|60-33-3|Linolic acid|(9Z,12Z)-octadeca-9,12-dienoic acid|Telfairic acid|cis,cis-Linoleic acid|Grape seed oil|Linoleate|cis,cis-9,12-Octadecadienoic acid|9,12-Linoleic acid|cis-9,cis-12-Octadecadienoic acid|(Z,Z)-9,12-Octadecadienoic acid|9Z,12Z-Linoleic acid|Emersol 315|Unifac 6550|9Z,12Z-octadecadienoic acid|Extra Linoleic 90|9-cis,12-cis-Linoleic acid|Emersol 310|Polylin 515|all-c…	280.4	C18H32O2	37.3	267	6.8	20	1	2	14	InChI=1S/C18H32O2/c1-2-3-4-5-6-7-8-9-10-11-12-13-14-15-16-17-18(19)20/h6-7,9-10H,2-5,8,11-17H2,1H3,(H,19,20)/b7-6-,10-9-	CCCCC/C=C\\C/C=C\\CCCCCCCC(=O)O	OYHQOLUKZRVURQ-HZJYTTRNSA-N	(9Z,12Z)-octadeca-9,12-dienoic acid	Linoleic Acid	Biological Test Results|Biomolecular Interactions and Pathways|Chemical and Physical Properties|Classification|Drug and Medication Information|Food Additives and Ingredients|Identification|Literature|Names and Identifiers|Patents|Pharmacology and Biochemistry|Safety and Hazards|Toxicity|Use and Manufacturing|Biological Test Results: Active|Biological Test Results: Micromolar
5280459	Quercitrin	quercitrin|522-12-3|Quercetin 3-rhamnoside|Quercetrin|Quercitroside|Quercimelin|Thujin|Quercetin 3-O-rhamnoside|Quercitronic acid|Quercetin 3-L-rhamnoside|Quercetin-3-L-rhamnoside|Quercetin-3-rhamnoside|UNII-2Y8906LC5P|CHEBI:17558|Quercetin 3-O-alpha-L-rhamnoside|3,3',4',5,7-Pentahydroxyflavone-3-L-rhamnoside|C.I. 75720|NSC9221|Quercetin, 3-(6-deoxy-alpha-L-mannopyranoside)|2Y8906LC5P|Mannopyrano…	448.4	C21H20O11	186	741	0.9	32	7	11	3	InChI=1S/C21H20O11/c1-7-15(26)17(28)18(29)21(30-7)32-20-16(27)14-12(25)5-9(22)6-13(14)31-19(20)8-2-3-10(23)11(24)4-8/h2-7,15,17-18,21-26,28-29H,1H3/t7-,15-,17+,18+,21-/m0/s1	C[C@H]1[C@@H]([C@H]([C@H]([C@@H](O1)OC2=C(OC3=CC(=CC(=C3C2=O)O)O)C4=CC(=C(C=C4)O)O)O)O)O	OXGUCUVFOIWWQJ-HQBVPOQASA-N	2-(3,4-dihydroxyphenyl)-5,7-dihydroxy-3-[(2S,3R,4R,5R,6S)-3,4,5-trihydroxy-6-methyloxan-2-yl]oxychromen-4-one	NULL	Biological Test Results|Biomolecular Interactions and Pathways|Chemical and Physical Properties|Classification|Identification|Literature|Names and Identifiers|Patents|Pharmacology and Biochemistry|Toxicity|Use and Manufacturing|Biological Test Results: Active|Biological Test Results: Micromolar
5280537	Moupinamide	N-trans-Feruloyltyramine|Moupinamide|Feruloyltyramine|66648-43-9|N-Feruloyltyramine|Alfrutamide|trans-N-Feruloyltyramine|65646-26-6|(e)-n-feruloyltyramine|CHEBI:17818|MFCD17214811|(E)-3-(4-hydroxy-3-methoxy-phenyl)-N-[2-(4-hydroxyphenyl)ethyl]prop-2-enamide|(E)-3-(4-hydroxy-3-methoxyphenyl)-N-[2-(4-hydroxyphenyl)ethyl]prop-2-enamide|(2E)-3-(4-hydroxy-3-methoxyphenyl)-N-[2-(4-hydroxyphenyl)ethyl]-…	313.3	C18H19NO4	78.8	391	2.1	23	3	4	6	InChI=1S/C18H19NO4/c1-23-17-12-14(4-8-16(17)21)5-9-18(22)19-11-10-13-2-6-15(20)7-3-13/h2-9,12,20-21H,10-11H2,1H3,(H,19,22)/b9-5+	COC1=C(C=CC(=C1)/C=C/C(=O)NCCC2=CC=C(C=C2)O)O	NPNNKDMSXVRADT-WEVVVXLNSA-N	(E)-3-(4-hydroxy-3-methoxyphenyl)-N-[2-(4-hydroxyphenyl)ethyl]prop-2-enamide	NULL	Biological Test Results|Biomolecular Interactions and Pathways|Chemical and Physical Properties|Classification|Literature|Names and Identifiers|Patents|Pharmacology and Biochemistry|Biological Test Results: Active
5280794	Stigmasterol	STIGMASTEROL|Stigmasterin|83-48-7|beta-Stigmasterol|Stigmasta-5,22-dien-3-ol, (3b,22E)-|UNII-99WUK5D0Y8|(24S)-5,22-Stigmastadien-3beta-ol|Stigmasta-5,22-dien-3beta-ol|Stigmasta-5,22-dien-3-beta-ol|Stigmasta-5,22-dien-3-ol, (3beta,22E)-|(3beta,22E)-Stigmasta-5,22-dien-3-ol|99WUK5D0Y8|CHEBI:28824|Stigmasta-5,22E-dien-3beta-ol|NSC 8095|MFCD00003630|.beta.-Stigmasterol|.delta.5,22-Stigmastadien-3.bet…	412.7	C29H48O	20.2	674	8.6	30	1	1	5	InChI=1S/C29H48O/c1-7-21(19(2)3)9-8-20(4)25-12-13-26-24-11-10-22-18-23(30)14-16-28(22,5)27(24)15-17-29(25,26)6/h8-10,19-21,23-27,30H,7,11-18H2,1-6H3/b9-8+/t20-,21-,23+,24+,25-,26+,27+,28+,29-/m1/s1	CC[C@H](/C=C/[C@@H](C)[C@H]1CC[C@@H]2[C@@]1(CC[C@H]3[C@H]2CC=C4[C@@]3(CC[C@@H](C4)O)C)C)C(C)C	HCXVJBMSMIARIN-PHZDYDNGSA-N	(3S,8S,9S,10R,13R,14S,17R)-17-[(E,2R,5S)-5-ethyl-6-methylhept-3-en-2-yl]-10,13-dimethyl-2,3,4,7,8,9,11,12,14,15,16,17-dodecahydro-1H-cyclopenta[a]phenanthren-3-ol	Stigmasterol	Biological Test Results|Biomolecular Interactions and Pathways|Chemical and Physical Properties|Classification|Drug and Medication Information|Identification|Literature|Names and Identifiers|Patents|Pharmacology and Biochemistry|Safety and Hazards|Toxicity|Use and Manufacturing|Biological Test Results: Active|Biological Test Results: Micromolar
5280805	Rutin	RUTIN|153-18-4|rutoside|Phytomelin|Quercetin 3-rutinoside|Birutan|Eldrin|Rutin trihydrate|Bioflavonoid|Globularicitrin|Myrticolorin|Rutabion|Venoruton|Globulariacitrin|3-Rutinosyl quercetin|Violaquercitrin|Ilixanthin|Osyritrin|Paliuroside|Sophorin|Tanrutin|3-Rhamnoglucosylquercetin|Rutine|Rutozyd|Melin|Quercetin 3-O-rutinoside|Rutinic acid|Birutan Forte|Quercetin-3-rutinoside|Oxyritin|Rutinum|Rut…	610.5	C27H30O16	266	1020	-1.3	43	10	16	6	InChI=1S/C27H30O16/c1-8-17(32)20(35)22(37)26(40-8)39-7-15-18(33)21(36)23(38)27(42-15)43-25-19(34)16-13(31)5-10(28)6-14(16)41-24(25)9-2-3-11(29)12(30)4-9/h2-6,8,15,17-18,20-23,26-33,35-38H,7H2,1H3/t8-,15+,17-,18+,20+,21-,22+,23+,26+,27-/m0/s1	C[C@H]1[C@@H]([C@H]([C@H]([C@@H](O1)OC[C@@H]2[C@H]([C@@H]([C@H]([C@@H](O2)OC3=C(OC4=CC(=CC(=C4C3=O)O)O)C5=CC(=C(C=C5)O)O)O)O)O)O)O)O	IKGXIBQEEMLURG-NVPNHPEKSA-N	2-(3,4-dihydroxyphenyl)-5,7-dihydroxy-3-[(2S,3R,4S,5S,6R)-3,4,5-trihydroxy-6-[[(2R,3R,4R,5R,6S)-3,4,5-trihydroxy-6-methyloxan-2-yl]oxymethyl]oxan-2-yl]oxychromen-4-one	Rutin	Biological Test Results|Biomolecular Interactions and Pathways|Chemical and Physical Properties|Classification|Drug and Medication Information|Food Additives and Ingredients|Literature|Names and Identifiers|Patents|Pharmacology and Biochemistry|Safety and Hazards|Toxicity|Use and Manufacturing|Biological Test Results: Active|Biological Test Results: Micromolar|Biological Test Results: Nanomolar
5280863	Kaempferol	kaempferol|520-18-3|Kempferol|Robigenin|Kaempherol|Rhamnolutein|Populnetin|Trifolitin|Pelargidenolon|Rhamnolutin|Swartziol|3,4',5,7-Tetrahydroxyflavone|Kampherol|Indigo Yellow|Campherol|Kampferol|3,5,7-Trihydroxy-2-(4-hydroxyphenyl)-4H-chromen-4-one|Kaemferol|Nimbecetin|5,7,4'-Trihydroxyflavonol|Pelargidenolon 1497|3,5,7-Trihydroxy-2-(4-hydroxyphenyl)-4H-1-benzopyran-4-one|3,5,7-trihydroxy-2-(4-h…	286.24	C15H10O6	107	451	1.9	21	4	6	1	InChI=1S/C15H10O6/c16-8-3-1-7(2-4-8)15-14(20)13(19)12-10(18)5-9(17)6-11(12)21-15/h1-6,16-18,20H	C1=CC(=CC=C1C2=C(C(=O)C3=C(C=C(C=C3O2)O)O)O)O	IYRMWMYZSQPJKC-UHFFFAOYSA-N	3,5,7-trihydroxy-2-(4-hydroxyphenyl)chromen-4-one	NULL	Biological Test Results|Biomolecular Interactions and Pathways|Chemical and Physical Properties|Classification|Drug and Medication Information|Literature|Names and Identifiers|Patents|Pharmacology and Biochemistry|Safety and Hazards|Toxicity|Use and Manufacturing|Biological Test Results: Active|Biological Test Results: Micromolar
5280961	Genistein	genistein|446-72-0|Prunetol|Genisterin|4',5,7-Trihydroxyisoflavone|Genisteol|Sophoricol|5,7-dihydroxy-3-(4-hydroxyphenyl)-4H-chromen-4-one|5,7,4'-Trihydroxyisoflavone|Bonistein|Differenol A|NPI 031L|5,7-dihydroxy-3-(4-hydroxyphenyl)chromen-4-one|5,7-Dihydroxy-3-(4-hydroxyphenyl)-4H-1-benzopyran-4-one|4H-1-Benzopyran-4-one, 5,7-dihydroxy-3-(4-hydroxyphenyl)-|C.I. 75610|SIPI 807-1|MFCD00016952|5,7-…	270.24	C15H10O5	87	411	2.7	20	3	5	1	InChI=1S/C15H10O5/c16-9-3-1-8(2-4-9)11-7-20-13-6-10(17)5-12(18)14(13)15(11)19/h1-7,16-18H	C1=CC(=CC=C1C2=COC3=CC(=CC(=C3C2=O)O)O)O	TZBJGXHYKVUXJN-UHFFFAOYSA-N	5,7-dihydroxy-3-(4-hydroxyphenyl)chromen-4-one	Genistein	Biological Test Results|Biomolecular Interactions and Pathways|Chemical and Physical Properties|Classification|Drug and Medication Information|Identification|Literature|Names and Identifiers|Patents|Pharmacology and Biochemistry|Safety and Hazards|Toxicity|Use and Manufacturing|Biological Test Results: Active|Biological Test Results: Micromolar|Biological Test Results: Nanomolar
5281167	cis-3-Hexen-1-ol	cis-3-Hexen-1-ol|(Z)-Hex-3-en-1-ol|928-96-1|cis-3-Hexenol|Leaf alcohol|Blatteralkohol|(Z)-3-Hexen-1-ol|Z-3-Hexenol|3-Hexenol|cis-Hex-3-en-1-ol|(3Z)-hex-3-en-1-ol|3-Hexen-1-ol, (Z)-|3-Hexen-1-ol, cis-|beta-gamma-Hexenol|3-Hexen-1-ol|cis-3-Hexene-1-ol|3Z-hexenol|cis-3-Hexenol (natural)|3-Hexenol, cis-|(3Z)-3-Hexen-1-ol|3-(Z)-Hexenol|3-Hexen-1-ol, (3Z)-|UNII-V14F8G75P4|.beta.,.gamma.-Hexenol|(Z)-3-H…	100.16	C6H12O	20.2	48.1	1.3	7	1	1	3	InChI=1S/C6H12O/c1-2-3-4-5-6-7/h3-4,7H,2,5-6H2,1H3/b4-3-	CC/C=C\\CCO	UFLHIIWVXFIJGU-ARJAWSKDSA-N	(Z)-hex-3-en-1-ol	NULL	Biological Test Results|Biomolecular Interactions and Pathways|Chemical and Physical Properties|Classification|Food Additives and Ingredients|Identification|Literature|Names and Identifiers|Patents|Pharmacology and Biochemistry|Safety and Hazards|Toxicity|Use and Manufacturing|Biological Test Results: Active|Biological Test Results: Micromolar
5281331	alpha-Spinasterol	alpha-Spinasterol|Spinasterol|481-18-5|alpha-Spinasterin|Bessisterol|UNII-0LG993QX1A|Hitodesterol|Chondrillasterol|a-Spinasterol|5-alpha-Stigmasta-7,22-dien-3-beta-ol, (E)-|0LG993QX1A|CHEMBL487783|CHEBI:10333|Stigmasta-7,22E-dien-3beta-ol|Stigmasta-7,22-dien-3-ol, (3b,5a,22E)-|24R-ethyl-5alpha-cholesta-7,22E-dien-3beta-ol|Condrillasterol|(3-beta,5-alpha,22E)-Stigmasta-7,22-dien-3-ol|Spinosterol|4…	412.7	C29H48O	20.2	674	8.3	30	1	1	5	InChI=1S/C29H48O/c1-7-21(19(2)3)9-8-20(4)25-12-13-26-24-11-10-22-18-23(30)14-16-28(22,5)27(24)15-17-29(25,26)6/h8-9,11,19-23,25-27,30H,7,10,12-18H2,1-6H3/b9-8+/t20-,21-,22+,23+,25-,26+,27+,28+,29-/m1/s1	CC[C@H](/C=C/[C@@H](C)[C@H]1CC[C@@H]2[C@@]1(CC[C@H]3C2=CC[C@@H]4[C@@]3(CC[C@@H](C4)O)C)C)C(C)C	JZVFJDZBLUFKCA-FXIAWGAOSA-N	(3S,5S,9R,10S,13R,14R,17R)-17-[(E,2R,5S)-5-ethyl-6-methylhept-3-en-2-yl]-10,13-dimethyl-2,3,4,5,6,9,11,12,14,15,16,17-dodecahydro-1H-cyclopenta[a]phenanthren-3-ol	NULL	Biological Test Results|Classification|Literature|Names and Identifiers|Patents|Toxicity|Use and Manufacturing
5281433	Chamissonin diacetate	Chamissonin diacetate|CHEBI:3575|24112-95-6|CHEMBL250348|C09356|Q27106139	348.4	C19H24O6	78.9	657	1.9	25	0	6	4	InChI=1S/C19H24O6/c1-10-6-7-15(23-13(4)20)11(2)9-17(24-14(5)21)18-12(3)19(22)25-16(18)8-10/h6,9,15-18H,3,7-8H2,1-2,4-5H3/b10-6+,11-9+/t15-,16+,17-,18-/m1/s1	C/C/1=C\\C[C@H](/C(=C/[C@H]([C@H]2[C@H](C1)OC(=O)C2=C)OC(=O)C)/C)OC(=O)C	DEBBYPCBXVYUCZ-WZLFHOKTSA-N	[(3aR,4R,5E,7R,9E,11aS)-4-acetyloxy-6,10-dimethyl-3-methylidene-2-oxo-3a,4,7,8,11,11a-hexahydrocyclodeca[b]furan-7-yl] acetate	NULL	Biological Test Results|Classification|Names and Identifiers
5281515	beta-Caryophyllene	BETA-CARYOPHYLLENE|Caryophyllene|(-)-trans-Caryophyllene|87-44-5|L-Caryophyllene|(-)-beta-caryophyllene|b-caryophyllene|trans-Caryophyllene|trans-beta-caryophyllene|(E)-Caryophyllene|(E)-beta-caryophyllene|Beta-Caryophylene|(-)-Caryophyllene|.beta.-Caryophyllen|.beta.-Caryophyllene|CHEBI:10357|(E)-beta-caryophylene|(-)-(E)-Caryophyllene|.beta.-(E)-Caryophyllene|beta-Caryophyllen|(1R,4E,9S)-4,11,1…	204.35	C15H24	0	293	4.4	15	0	0	0	InChI=1S/C15H24/c1-11-6-5-7-12(2)13-10-15(3,4)14(13)9-8-11/h6,13-14H,2,5,7-10H2,1,3-4H3/b11-6+/t13-,14-/m1/s1	C/C/1=C\\CCC(=C)[C@H]2CC([C@@H]2CC1)(C)C	NPNUFJAVOOONJE-GFUGXAQUSA-N	(1R,4E,9S)-4,11,11-trimethyl-8-methylidenebicyclo[7.2.0]undec-4-ene	NULL	Biological Test Results|Biomolecular Interactions and Pathways|Chemical and Physical Properties|Classification|Drug and Medication Information|Food Additives and Ingredients|Literature|Names and Identifiers|Patents|Pharmacology and Biochemistry|Safety and Hazards|Use and Manufacturing|Biological Test Results: Active
5281516	alpha-Farnesene	alpha-Farnesene|Farnesene|502-61-4|a-farnesene|(E,E)-alpha-farnesene|(3E,6E)-3,7,11-trimethyldodeca-1,3,6,10-tetraene|(3E,6E)-alpha-Farnesene|.alpha.-Farnesene|UNII-7E1785CZ0H|1,3,6,10-Dodecatetraene, 3,7,11-trimethyl-, (3E,6E)-|(E)-alpha-Farnesene|3,7,11-Trimethyl-1,3,6,10-dodecatetraene|CHEBI:10280|2,6,10-Trimethyldodeca-2,6,9,11-tetraene|7E1785CZ0H|trans,trans-alpha-farnesene|alpha-Farnesene (…	204.35	C15H24	0	270	6.1	15	0	0	6	InChI=1S/C15H24/c1-6-14(4)10-8-12-15(5)11-7-9-13(2)3/h6,9-10,12H,1,7-8,11H2,2-5H3/b14-10+,15-12+	CC(=CCC/C(=C/C/C=C(\\C)/C=C)/C)C	CXENHBSYCFFKJS-VDQVFBMKSA-N	(3E,6E)-3,7,11-trimethyldodeca-1,3,6,10-tetraene	NULL	Biological Test Results|Biomolecular Interactions and Pathways|Chemical and Physical Properties|Classification|Food Additives and Ingredients|Literature|Names and Identifiers|Patents|Pharmacology and Biochemistry|Use and Manufacturing|Biological Test Results: Active
5281520	Humulene	Humulene|alpha-Humulene|ALPHA-CARYOPHYLLENE|3,7,10-Humulatriene|6753-98-6|UNII-54W56MD2WD|.alpha.-Caryophyllene|1,4,8-Cycloundecatriene, 2,6,6,9-tetramethyl-, (E,E,E)-|(1E,4E,8E)-alpha-humulene|2,6,6,9-Tetramethyl-1,4,8-cycloundecatriene (E,E,E)-|54W56MD2WD|CHEBI:5768|MFCD00042689|(1E,4E,8E)-2,6,6,9-tetramethyl-1,4,8-cycloundecatriene|(1E,4E,8E)-humula-1(11),4,8-triene|2,6,6,9-Tetramethyl-1,4,8-c…	204.35	C15H24	0	287	4.5	15	0	0	0	InChI=1S/C15H24/c1-13-7-5-8-14(2)10-12-15(3,4)11-6-9-13/h6-7,10-11H,5,8-9,12H2,1-4H3/b11-6+,13-7+,14-10+	C/C/1=C\\CC(/C=C/C/C(=C/CC1)/C)(C)C	FAMPSKZZVDUYOS-HRGUGZIWSA-N	(1E,4E,8E)-2,6,6,9-tetramethylcycloundeca-1,4,8-triene	NULL	Biological Test Results|Biomolecular Interactions and Pathways|Chemical and Physical Properties|Classification|Literature|Names and Identifiers|Patents|Pharmacology and Biochemistry|Safety and Hazards|Toxicity|Use and Manufacturing
5281672	Myricetin	myricetin|529-44-2|Cannabiscetin|Myricetol|Myricitin|3,5,7-Trihydroxy-2-(3,4,5-trihydroxyphenyl)-4H-chromen-4-one|3,3',4',5,5',7-Hexahydroxyflavone|3,5,7,3',4',5'-Hexahydroxyflavone|3,5,7-trihydroxy-2-(3,4,5-trihydroxyphenyl)chromen-4-one|3,3',4,4',5',7-Hexahydro-2-phenyl-4H-chromen-4-one|UNII-76XC01FTOJ|3,5,7-Trihydroxy-2-(3,4,5-trihydroxyphenyl)-4H-1-benzopyran-4-one|4H-1-Benzopyran-4-one, 3,5,…	318.23	C15H10O8	148	506	1.2	23	6	8	1	InChI=1S/C15H10O8/c16-6-3-7(17)11-10(4-6)23-15(14(22)13(11)21)5-1-8(18)12(20)9(19)2-5/h1-4,16-20,22H	C1=C(C=C(C(=C1O)O)O)C2=C(C(=O)C3=C(C=C(C=C3O2)O)O)O	IKMDFBPHZNJCSN-UHFFFAOYSA-N	3,5,7-trihydroxy-2-(3,4,5-trihydroxyphenyl)chromen-4-one	NULL	Biological Test Results|Biomolecular Interactions and Pathways|Chemical and Physical Properties|Classification|Literature|Names and Identifiers|Patents|Pharmacology and Biochemistry|Safety and Hazards|Toxicity|Use and Manufacturing|Biological Test Results: Active|Biological Test Results: Micromolar
5281691	Rhamnetin	Rhamnetin|90-19-7|beta-Rhamnocitrin|7-Methoxyquercetin|7-O-Methylquercetin|7-Methylquercetin|Quercetin 7-methyl ether|3,5,3',4'-Tetrahydroxy-7-methoxyflavone|3,3',4',5-Tetrahydroxy-7-methoxyflavone|7-O-Methyl Quercetin|C.I. 75690|.beta.-Rhamnocitrin|UNII-71803L5F4S|2-(3,4-dihydroxyphenyl)-3,5-dihydroxy-7-methoxy-4H-chromen-4-one|NSC19802|2-(3,4-dihydroxyphenyl)-3,5-dihydroxy-7-methoxychromen-4-on…	316.26	C16H12O7	116	503	1.9	23	4	7	2	InChI=1S/C16H12O7/c1-22-8-5-11(19)13-12(6-8)23-16(15(21)14(13)20)7-2-3-9(17)10(18)4-7/h2-6,17-19,21H,1H3	COC1=CC(=C2C(=C1)OC(=C(C2=O)O)C3=CC(=C(C=C3)O)O)O	JGUZGNYPMHHYRK-UHFFFAOYSA-N	2-(3,4-dihydroxyphenyl)-3,5-dihydroxy-7-methoxychromen-4-one	NULL	Biological Test Results|Biomolecular Interactions and Pathways|Chemical and Physical Properties|Classification|Literature|Names and Identifiers|Patents|Pharmacology and Biochemistry|Safety and Hazards|Use and Manufacturing|Biological Test Results: Active|Biological Test Results: Micromolar
5283321	2,4-Heptadienal	(2E,4E)-Hepta-2,4-dienal|2,4-HEPTADIENAL|trans,trans-2,4-Heptadienal|4313-03-5|Trans-2-trans-4-Heptadienal|5910-85-0|(E,E)-2,4-Heptadien-1-al|2,4-Heptadienal, (2E,4E)-|(E,E)-2,4-Heptadienal|(2E,4E)-2,4-Heptadienal|2,4-Heptadienal, (E,E)-|(2E,4Z)-2,4-heptadienal|trans |trans|-24-Heptandienal|2,4-Heptadien-1-al|UNII-VY79R3SU8X|(e,e)-hepta-2,4-dienal|VY79R3SU8X|trans,trans-Hepta-2,4-dienal|2,4-Heptd…	110.15	C7H10O	17.1	101	1.6	8	0	1	3	InChI=1S/C7H10O/c1-2-3-4-5-6-7-8/h3-7H,2H2,1H3/b4-3+,6-5+	CC/C=C/C=C/C=O	SATICYYAWWYRAM-VNKDHWASSA-N	(2E,4E)-hepta-2,4-dienal	NULL	Biological Test Results|Biomolecular Interactions and Pathways|Chemical and Physical Properties|Classification|Food Additives and Ingredients|Literature|Names and Identifiers|Patents|Safety and Hazards|Toxicity|Use and Manufacturing
5283324	2-Octenal	trans-2-Octenal|(E)-Oct-2-enal|(E)-2-Octenal|2548-87-0|2-OCTENAL|trans-2-Octen-1-al|2-Octen-1-al|2-Octenal, (E)-|(E)-2-Octen-1-al|2-Octenel|2-Octenal, (2E)-|2363-89-5|2-trans-octenal|octene-1-oxide|trans-oct-2-enal|trans-octen-2-al|(2E)-2-Octenal|UNII-55N91D7775|OCTENAL|CHEBI:61748|MFCD00007011|(2E)-oct-2-enal|55N91D7775|2-(E)-octenal|oct-(e)-2-enal|Oct-2(E)-enal|oct-2-en-1-al|FEMA No. 3215|CCRIS…	126.2	C8H14O	17.1	84.6	2.6	9	0	1	5	InChI=1S/C8H14O/c1-2-3-4-5-6-7-8-9/h6-8H,2-5H2,1H3/b7-6+	CCCCC/C=C/C=O	LVBXEMGDVWVTGY-VOTSOKGWSA-N	(E)-oct-2-enal	NULL	Biological Test Results|Biomolecular Interactions and Pathways|Chemical and Physical Properties|Classification|Food Additives and Ingredients|Literature|Names and Identifiers|Patents|Pharmacology and Biochemistry|Safety and Hazards|Use and Manufacturing|Biological Test Results: Active
5283329	2,4-Octadienal	(2E,4E)-Octa-2,4-dienal|2,4-Octadienal|30361-28-5|(2E,4E)-2,4-Octadienal|2,4-Octadienal, (2E,4E)-|5577-44-6|Octadienal|2,4-Octadien-1-al|trans,trans-Octa-2,4-dienal|(E,E)-2,4-Octadien-1-al|(E,E)-2,4-octadienal|2,4-Octadienal, (E,E)-|UNII-PR4J26TQJD|trans,trans-2,4-Octadienal|PR4J26TQJD|(e,e)-octa-2,4-dienal|(E)-2,(E)-4-Octadienal|2.4-Octadienal|38743-20-3|FEMA No. 3721|2e,4e-octadienal|EINECS 250…	124.18	C8H12O	17.1	112	2.2	9	0	1	4	InChI=1S/C8H12O/c1-2-3-4-5-6-7-8-9/h4-8H,2-3H2,1H3/b5-4+,7-6+	CCC/C=C/C=C/C=O	DVVATNQISMINCX-YTXTXJHMSA-N	(2E,4E)-octa-2,4-dienal	NULL	Chemical and Physical Properties|Classification|Food Additives and Ingredients|Literature|Names and Identifiers|Patents|Pharmacology and Biochemistry|Safety and Hazards|Use and Manufacturing
5283356	2-Undecenal	trans-2-Undecenal|2-UNDECENAL|(E)-Undec-2-enal|53448-07-0|2463-77-6|(2E)-2-Undecenal|(E)-2-undecenal|2-Undecen-1-al|2-Undecenal, (2E)-|Undec-2-enal|trans-2-Undecen-1-al|2-Undecenal, (E)-|UNII-FNP3S9MG30|trans-undec-2-enal|1337-83-3|FNP3S9MG30|2-UNDECENAL (HIGH TRANS)|2-Undecenal, E-|Aldehyde iso C-11|FEMA No. 3423|undecenal (2e-)|2(E)-Undecenal|EINECS 215-656-5|EINECS 219-564-6|EINECS 258-559-3|2…	168.28	C11H20O	17.1	116	4.2	12	0	1	8	InChI=1S/C11H20O/c1-2-3-4-5-6-7-8-9-10-11-12/h9-11H,2-8H2,1H3/b10-9+	CCCCCCCC/C=C/C=O	PANBRUWVURLWGY-MDZDMXLPSA-N	(E)-undec-2-enal	NULL	Biological Test Results|Chemical and Physical Properties|Classification|Food Additives and Ingredients|Literature|Names and Identifiers|Patents|Pharmacology and Biochemistry|Safety and Hazards|Use and Manufacturing
5284421	Methyl linoleate	METHYL LINOLEATE|112-63-0|Linoleic acid methyl ester|methyl (9Z,12Z)-octadeca-9,12-dienoate|Methyl lineoleate|Methyl octadecadienoate|Methyl 9-cis,12-cis-octadecadienoate|Linoleic acid,methyl ester|Linoleic acid, methyl ester|(9Z,12Z)-Methyl octadeca-9,12-dienoate|Methyl cis,cis-9,12-octadecadienoate|Methyl linoleate, native|9,12-Octadecadienoic acid (Z,Z)-, methyl ester|9,12-Octadecadienoic acid…	294.5	C19H34O2	26.3	279	6.9	21	0	2	15	InChI=1S/C19H34O2/c1-3-4-5-6-7-8-9-10-11-12-13-14-15-16-17-18-19(20)21-2/h7-8,10-11H,3-6,9,12-18H2,1-2H3/b8-7-,11-10-	CCCCC/C=C\\C/C=C\\CCCCCCCC(=O)OC	WTTJVINHCBCLGX-NQLNTKRDSA-N	methyl (9Z,12Z)-octadeca-9,12-dienoate	NULL	Biological Test Results|Biomolecular Interactions and Pathways|Chemical and Physical Properties|Classification|Food Additives and Ingredients|Literature|Names and Identifiers|Patents|Pharmacology and Biochemistry|Use and Manufacturing|Biological Test Results: Active
5316200	alpha-Cuparenol	alpha-Cuparenol|21730-88-1	218.33	C15H22O	20.2	250	3.9	16	1	1	1	InChI=1S/C15H22O/c1-11-5-7-12(8-6-11)15(4)10-9-13(16)14(15,2)3/h5-8,13,16H,9-10H2,1-4H3/t13-,15+/m1/s1	CC1=CC=C(C=C1)[C@@]2(CC[C@H](C2(C)C)O)C	AFRLMSOCDMQZOR-HIFRSBDPSA-N	(1R,3S)-2,2,3-trimethyl-3-(4-methylphenyl)cyclopentan-1-ol	NULL	NULL
5316673	Afzelin	Afzelin|482-39-3|kaempferol-3-rhamnoside|Kaempferin|Kaempferol 3-rhamnoside|UNII-5M86W1YH7O|5M86W1YH7O|CHEMBL240528|CHEBI:80790|4H-1-Benzopyran-4-one, 3-((6-deoxy-alpha-L-mannopyranosyl)oxy)-5,7-dihydroxy-2-(4-hydroxyphenyl)-|kaempferol 3-O-alpha-L-rhamnopyranoside|Kaempferol 3-O-alpha-L-rhamnoside|kaempferol 3-O-rhamnoside|KAEMPEEROL-3-O-GLUCORHAMNOSIDE|5,7-Dihydroxy-2-(4-Hydroxyphenyl)-4-Oxo-4h…	432.4	C21H20O10	166	702	1.2	31	6	10	3	InChI=1S/C21H20O10/c1-8-15(25)17(27)18(28)21(29-8)31-20-16(26)14-12(24)6-11(23)7-13(14)30-19(20)9-2-4-10(22)5-3-9/h2-8,15,17-18,21-25,27-28H,1H3/t8-,15-,17+,18+,21-/m0/s1	C[C@H]1[C@@H]([C@H]([C@H]([C@@H](O1)OC2=C(OC3=CC(=CC(=C3C2=O)O)O)C4=CC=C(C=C4)O)O)O)O	SOSLMHZOJATCCP-AEIZVZFYSA-N	5,7-dihydroxy-2-(4-hydroxyphenyl)-3-[(2S,3R,4R,5R,6S)-3,4,5-trihydroxy-6-methyloxan-2-yl]oxychromen-4-one	NULL	Biological Test Results|Biomolecular Interactions and Pathways|Classification|Literature|Names and Identifiers|Patents|Pharmacology and Biochemistry|Biological Test Results: Active
5317238	Ethyl caffeate	Ethyl caffeate|102-37-4|Ethyl 3-(3,4-dihydroxyphenyl)acrylate|66648-50-8|Ethyl 3,4-dihydroxycinnamate|ethyl trans-caffeate|Caffeic acid ethyl ester|ethyl (E)-3-(3,4-dihydroxyphenyl)prop-2-enoate|UNII-76GBB1JU5Y|(E)-ethyl 3-(3,4-dihydroxyphenyl)acrylate|3,4-Dihydroxycinnamic acid ethyl ester|76GBB1JU5Y|(E)-Ethyl Dihydroxycinnamate|CHEMBL17347|CHEBI:69656|Ethyl (2e)-3-(3,4-Dihydroxyphenyl)prop-2-En…	208.21	C11H12O4	66.8	237	2.6	15	2	4	4	InChI=1S/C11H12O4/c1-2-15-11(14)6-4-8-3-5-9(12)10(13)7-8/h3-7,12-13H,2H2,1H3/b6-4+	CCOC(=O)/C=C/C1=CC(=C(C=C1)O)O	WDKYDMULARNCIS-GQCTYLIASA-N	ethyl (E)-3-(3,4-dihydroxyphenyl)prop-2-enoate	NULL	Biological Test Results|Biomolecular Interactions and Pathways|Chemical and Physical Properties|Classification|Literature|Names and Identifiers|Patents|Use and Manufacturing|Biological Test Results: Active
5317800	Gomisin E	Gomisin E|HY-N7310|CS-0113238|C17817	514.6	C28H34O9	102	824	4.7	37	1	9	3	InChI=1S/C28H34O9/c1-13-8-16-9-19-24(36-12-35-19)26-20(16)21-17(10-18(31-5)23(32-6)25(21)33-7)22(15(13)3)37-27(29)28(4,30)14(2)11-34-26/h9-10,13-15,22,30H,8,11-12H2,1-7H3/t13-,14+,15-,22+,28+/m0/s1	C[C@H]1CC2=CC3=C(C4=C2C5=C(C(=C(C=C5[C@@H]([C@H]1C)OC(=O)[C@]([C@@H](CO4)C)(C)O)OC)OC)OC)OCO3	MLGBLGQFPHASJN-RKZUNUFISA-N	(11R,12R,15R,24S,25S)-12-hydroxy-18,19,20-trimethoxy-11,12,24,25-tetramethyl-4,6,9,14-tetraoxapentacyclo[13.7.3.03,7.08,22.016,21]pentacosa-1,3(7),8(22),16,18,20-hexaen-13-one	NULL	Literature
5317806	(-)-Gomisin L1	(-)-Gomisin L1|Gomisin L1|82425-43-2|UNII-6HN2PJ55D7|6HN2PJ55D7|R(+)-Gomisin M1|(9S,10R)-4,5,19-trimethoxy-9,10-dimethyl-15,17-dioxatetracyclo[10.7.0.02,7.014,18]nonadeca-1(19),2,4,6,12,14(18)-hexaen-3-ol|(-)Gomisin L1|82467-50-3|Gomisin L1, (-)-|(+)-Gomisin M1|SCHEMBL1200873|ZINC14688817|AKOS032961572|Benzo(3,4)cycloocta(1,2-f)(1,3)benzodioxol-1-ol, 5,6,7,8-tetrahydro-2,3,13-trimethoxy-6,7-dimet…	386.4	C22H26O6	66.4	529	4.8	28	1	6	3	InChI=1S/C22H26O6/c1-11-6-13-8-15(24-3)20(25-4)19(23)17(13)18-14(7-12(11)2)9-16-21(22(18)26-5)28-10-27-16/h8-9,11-12,23H,6-7,10H2,1-5H3/t11-,12+/m0/s1	C[C@@H]1CC2=CC3=C(C(=C2C4=C(C(=C(C=C4C[C@@H]1C)OC)OC)O)OC)OCO3	OGJPBGDUYKEQLA-NWDGAFQWSA-N	(9S,10R)-4,5,19-trimethoxy-9,10-dimethyl-15,17-dioxatetracyclo[10.7.0.02,7.014,18]nonadeca-1(19),2,4,6,12,14(18)-hexaen-3-ol	NULL	Classification|Literature|Names and Identifiers|Patents
5317807	(-)-Gomisin L2	(-)-Gomisin L2|Gomisin L2|UNII-WRH740AQQ5|82425-44-3|WRH740AQQ5|(9S,10R)-3,4,19-trimethoxy-9,10-dimethyl-15,17-dioxatetracyclo[10.7.0.02,7.014,18]nonadeca-1(19),2,4,6,12,14(18)-hexaen-5-ol|Gomisin L2, (-)-|SCHEMBL1199491|Benzo(3,4)cycloocta(1,2-f)(1,3)benzodioxol-3-ol, 5,6,7,8-tetrahydro-1,2,13-trimethoxy-6,7-dimethyl-, (6S,7R,13aS)-|Q27292792	386.4	C22H26O6	66.4	529	4.8	28	1	6	3	InChI=1S/C22H26O6/c1-11-6-13-8-15(23)19(24-3)21(25-4)17(13)18-14(7-12(11)2)9-16-20(22(18)26-5)28-10-27-16/h8-9,11-12,23H,6-7,10H2,1-5H3/t11-,12+/m0/s1	C[C@H]1CC2=CC(=C(C(=C2C3=C(C4=C(C=C3C[C@H]1C)OCO4)OC)OC)OC)O	BVMLGLOHSDNEJG-NWDGAFQWSA-N	(9S,10R)-3,4,19-trimethoxy-9,10-dimethyl-15,17-dioxatetracyclo[10.7.0.02,7.014,18]nonadeca-1(19),2,4,6,12,14(18)-hexaen-5-ol	NULL	Classification|Literature|Names and Identifiers|Patents
5318039	Hexahydrocurcumin	Hexahydrocurcumin|36062-05-2|3-Heptanone, 5-hydroxy-1,7-bis(4-hydroxy-3-methoxyphenyl)-|5-hydroxy-1,7-bis(4-hydroxy-3-methoxyphenyl)heptan-3-one|CHEBI:81358|C17826|Curcumin, hexahydro-|SCHEMBL290121|CHEMBL479650|MEGxp0_001211|DTXSID00415731|(RS)-5-Hydroxy-1,7-bis(4-hydroxy-3-methoxyphenyl)-3-heptanone|HY-N0929|9555AF|Hexahydrocurcumin, analytical standard|CS-4377|Q27155296|1,7-Bis(4-hydroxy-3-met…	374.4	C21H26O6	96.2	442	2.7	27	3	6	10	InChI=1S/C21H26O6/c1-26-20-11-14(5-9-18(20)24)3-7-16(22)13-17(23)8-4-15-6-10-19(25)21(12-15)27-2/h5-6,9-12,16,22,24-25H,3-4,7-8,13H2,1-2H3	COC1=C(C=CC(=C1)CCC(CC(=O)CCC2=CC(=C(C=C2)O)OC)O)O	RSAHICAPUYTWHW-UHFFFAOYSA-N	5-hydroxy-1,7-bis(4-hydroxy-3-methoxyphenyl)heptan-3-one	NULL	Biological Test Results|Biomolecular Interactions and Pathways|Classification|Literature|Names and Identifiers|Patents|Biological Test Results: Active
5318635	(E)-6,10-Dimethyl-9-methylene-5-undecen-2-one	(E)-6,10-Dimethyl-9-methylene-5-undecen-2-one|6,10-dimethyl-9-methylene-5E-undecen-2-one|6,10-dimethyl-9-methylene-undec-5E-en-2-one|(E)-9-Isopropyl-6-methyl-5,9-decadiene-2-one|(E)-6,10-dimethyl-9-methylideneundec-5-en-2-one|CHEBI:171807|64854-44-0|LMPR0103030001|6,10-Dimethyl-9-methylene-5-undecene-2-one	208.34	C14H24O	17.1	246	4.2	15	0	1	7	InChI=1S/C14H24O/c1-11(2)13(4)10-9-12(3)7-6-8-14(5)15/h7,11H,4,6,8-10H2,1-3,5H3/b12-7+	CC(C)C(=C)CC/C(=C/CCC(=O)C)/C	GVHYGHSXSIDTDI-KPKJPENVSA-N	(E)-6,10-dimethyl-9-methylideneundec-5-en-2-one	NULL	Classification|Literature|Names and Identifiers|Patents|Pharmacology and Biochemistry|Use and Manufacturing
5318766	tigloylgomisin H	tigloylgomisin H|66069-55-4|UNII-563Q173U7G|Angeloylgomisin H|563Q173U7G|[(9S,10S)-10-hydroxy-4,5,14,15,16-pentamethoxy-9,10-dimethyl-3-tricyclo[10.4.0.02,7]hexadeca-1(16),2,4,6,12,14-hexaenyl] (E)-2-methylbut-2-enoate|CHEMBL1093179|66056-22-2|2-Butenoic acid, 2-methyl-, (6S,7S,12aR)-5,6,7,8-tetrahydro-7-hydroxy-2,3,10,11,12-pentamethoxy-6,7-dimethyldibenzo(a,C)cycloocten-1-yl ester, (2E)-|Q27261…	500.6	C28H36O8	92.7	771	5	36	1	8	8	InChI=1S/C28H36O8/c1-10-15(2)27(29)36-26-21-17(12-19(31-5)24(26)34-8)11-16(3)28(4,30)14-18-13-20(32-6)23(33-7)25(35-9)22(18)21/h10,12-13,16,30H,11,14H2,1-9H3/b15-10+/t16-,28-/m0/s1	C/C=C(\\C)/C(=O)OC1=C2C(=CC(=C1OC)OC)C[C@@H]([C@@](CC3=CC(=C(C(=C32)OC)OC)OC)(C)O)C	ZSAUXCVJDYCLRS-QEEHVONISA-N	[(9S,10S)-10-hydroxy-4,5,14,15,16-pentamethoxy-9,10-dimethyl-3-tricyclo[10.4.0.02,7]hexadeca-1(16),2,4,6,12,14-hexaenyl] (E)-2-methylbut-2-enoate	NULL	Biological Test Results|Classification|Literature|Names and Identifiers|Patents|Biological Test Results: Active
5318785	Tigloylgomisin P	Tigloylgomisin P|UNII-2VFX4QAR6A|69176-51-8|2VFX4QAR6A|Schizandrer B|[(8R,9R,10S)-9-hydroxy-3,4,5,19-tetramethoxy-9,10-dimethyl-15,17-dioxatetracyclo[10.7.0.02,7.014,18]nonadeca-1(19),2,4,6,12,14(18)-hexaen-8-yl] (E)-2-methylbut-2-enoate|Tiglogomisin P|Schisanhenrin|Benzo(3,4)cycloocta(1,2-f)(1,3)benzodioxole-5,6-diol, 5,6,7,8-tetrahydro-6,7-dimethyl-1,2,3,13-tetramethyl-, 5-(2-methylcrotonate), …	514.6	C28H34O9	102	833	4.6	37	1	9	7	InChI=1S/C28H34O9/c1-9-14(2)27(29)37-26-17-12-18(31-5)22(32-6)25(34-8)21(17)20-16(10-15(3)28(26,4)30)11-19-23(24(20)33-7)36-13-35-19/h9,11-12,15,26,30H,10,13H2,1-8H3/b14-9+/t15-,26+,28+/m0/s1	C/C=C(\\C)/C(=O)O[C@@H]1C2=CC(=C(C(=C2C3=C(C4=C(C=C3C[C@@H]([C@@]1(C)O)C)OCO4)OC)OC)OC)OC	BKGUPIVDQHHVMV-TWJXSMCESA-N	[(8R,9R,10S)-9-hydroxy-3,4,5,19-tetramethoxy-9,10-dimethyl-15,17-dioxatetracyclo[10.7.0.02,7.014,18]nonadeca-1(19),2,4,6,12,14(18)-hexaen-8-yl] (E)-2-methylbut-2-enoate	NULL	Biological Test Results|Classification|Literature|Names and Identifiers|Patents|Toxicity|Biological Test Results: Active
5319198	Magnograndiolide	Magnograndiolide|CHEMBL2206436|SCHEMBL18334098|(3as,6r,6ar,9r,9as,9bs)-6,9-dihydroxy-6,9-dimethyl-3-methylidene-3a,4,5,6a,7,8,9a,9b-octahydroazuleno[5,4-d]furan-2-one|92618-98-9	266.33	C15H22O4	66.8	445	1.2	19	2	4	0	InChI=1S/C15H22O4/c1-8-9-4-6-14(2,17)10-5-7-15(3,18)11(10)12(9)19-13(8)16/h9-12,17-18H,1,4-7H2,2-3H3/t9-,10+,11-,12-,14+,15+/m0/s1	C[C@]1(CC[C@@H]2[C@@H]([C@@H]3[C@H]1CC[C@@]3(C)O)OC(=O)C2=C)O	VHFXPBHLQOPQHJ-ABBQYLIMSA-N	(3aS,6R,6aR,9R,9aS,9bS)-6,9-dihydroxy-6,9-dimethyl-3-methylidene-3a,4,5,6a,7,8,9a,9b-octahydroazuleno[4,5-b]furan-2-one	NULL	Biological Test Results|Literature|Patents|Biological Test Results: Active
5319706	Methyl linolenate	METHYL LINOLENATE|301-00-8|Linolenic acid methyl ester|Methyl alpha-linolenate|methyl (9Z,12Z,15Z)-octadeca-9,12,15-trienoate|Linolenic acid, methyl ester|UNII-0S1NS923K6|alpha-Linolenic acid methyl ester|Methyl all-cis-9,12,15-octadecatrienoate|Methyl (9Z,12Z,15Z)-9,12,15-octadecatrienoate|9,12,15-Octadecatrienoic acid, methyl ester, (Z,Z,Z)-|Methyl cis,cis,cis-octadec-9,12,15-trienoate|0S1NS923…	292.5	C19H32O2	26.3	314	6.2	21	0	2	14	InChI=1S/C19H32O2/c1-3-4-5-6-7-8-9-10-11-12-13-14-15-16-17-18-19(20)21-2/h4-5,7-8,10-11H,3,6,9,12-18H2,1-2H3/b5-4-,8-7-,11-10-	CC/C=C\\C/C=C\\C/C=C\\CCCCCCCC(=O)OC	DVWSXZIHSUZZKJ-YSTUJMKBSA-N	methyl (9Z,12Z,15Z)-octadeca-9,12,15-trienoate	NULL	Biological Test Results|Chemical and Physical Properties|Classification|Food Additives and Ingredients|Literature|Names and Identifiers|Patents|Use and Manufacturing|Biological Test Results: Active
5320384	Palmidin A	Palmidin A|UNII-RF802M0XYX|RF802M0XYX|17062-55-4|Aloeemodin-emodin bianthrone|CHEBI:177506|(9,9'-Bianthracene)-10,10'(9H,9'H)-dione, 2,4,4',5,5'-pentahydroxy-2'-(hydroxymethyl)-7-methyl-|10-[4,5-dihydroxy-2-(hydroxymethyl)-10-oxo-9H-anthracen-9-yl]-1,3,8-trihydroxy-6-methyl-10H-anthracen-9-one|Q27288091	510.5	C30H22O8	156	924	4.9	38	6	8	2	InChI=1S/C30H22O8/c1-12-5-16-24(18-9-14(32)10-22(36)28(18)30(38)26(16)20(34)6-12)23-15-3-2-4-19(33)25(15)29(37)27-17(23)7-13(11-31)8-21(27)35/h2-10,23-24,31-36H,11H2,1H3	CC1=CC2=C(C(=C1)O)C(=O)C3=C(C2C4C5=C(C(=CC=C5)O)C(=O)C6=C4C=C(C=C6O)CO)C=C(C=C3O)O	DJTVMANCSQLMCX-UHFFFAOYSA-N	10-[4,5-dihydroxy-2-(hydroxymethyl)-10-oxo-9H-anthracen-9-yl]-1,3,8-trihydroxy-6-methyl-10H-anthracen-9-one	NULL	Chemical and Physical Properties|Classification|Literature|Names and Identifiers|Patents|Pharmacology and Biochemistry
5320767	Psilostachyin A	Psilostachyin|PSILOSTACHYIN A|CHEMBL270060|3533-47-9|BDBM50234866|ZINC29134496	280.32	C15H20O5	72.8	499	1.3	20	1	5	0	InChI=1S/C15H20O5/c1-8-4-5-10-9(2)13(17)19-12(10)14(3,18)15(8)7-6-11(16)20-15/h8,10,12,18H,2,4-7H2,1,3H3/t8-,10-,12+,14-,15+/m0/s1	C[C@H]1CC[C@@H]2[C@H]([C@]([C@@]13CCC(=O)O3)(C)O)OC(=O)C2=C	IRPFOXRBPHCCTG-JISBIHODSA-N	(3aS,6S,7R,8S,8aR)-8-hydroxy-6,8-dimethyl-3-methylidenespiro[4,5,6,8a-tetrahydro-3aH-cyclohepta[b]furan-7,5'-oxolane]-2,2'-dione	NULL	Biological Test Results|Classification|Literature|Names and Identifiers|Biological Test Results: Active
5320946	Rhamnocitrin	Rhamnocitrin|569-92-6|7-Methylkaempferol|3,4',5-Trihydroxy-7-methoxyflavone|3,5-dihydroxy-2-(4-hydroxyphenyl)-7-methoxychromen-4-one|CHEBI:80897|4H-1-Benzopyran-4-one, 3,5-dihydroxy-2-(4-hydroxyphenyl)-7-methoxy-|3,5,4''-TRIHYDROXY-7-METHOXYFLAVONE|3,5-dihydroxy-2-(4-hydroxyphenyl)-7-methoxy-4H-1-benzopyran-4-one|Luteolin 7-methylether|CHEMBL442289|SCHEMBL1759429|DTXSID50942365|HY-N1353|ZINC59987…	300.26	C16H12O6	96.2	465	2.2	22	3	6	2	InChI=1S/C16H12O6/c1-21-10-6-11(18)13-12(7-10)22-16(15(20)14(13)19)8-2-4-9(17)5-3-8/h2-7,17-18,20H,1H3	COC1=CC(=C2C(=C1)OC(=C(C2=O)O)C3=CC=C(C=C3)O)O	MQSZRBPYXNEFHF-UHFFFAOYSA-N	3,5-dihydroxy-2-(4-hydroxyphenyl)-7-methoxychromen-4-one	NULL	Biological Test Results|Biomolecular Interactions and Pathways|Classification|Literature|Names and Identifiers|Patents|Pharmacology and Biochemistry|Use and Manufacturing
5365891	2-Octen-4-one	2-Octen-4-one|4643-27-0|(E)-oct-2-en-4-one|UNII-C9NB51LMXT|Propenyl butyl ketone|FEMA No. 3603|EINECS 225-071-7|C9NB51LMXT|Butyl propenyl ketone|22286-99-3|2-Octen-4-one (natural)|(2E)-2-Octen-4-one|trans-2-Octen-4-one|(E)-2-Octen-4-one|2-Octen-4-one, (E)-|2-Octen-4-one, (2E)-|2-Octen-one|(E)-2-Octene-4-one|2-Octen-4-one, AldrichCPR|(2E)-2-Octen-4-one #|CHEBI:172018|MFCD00061023|ZINC84843254|AKOS…	126.2	C8H14O	17.1	103	2.1	9	0	1	4	InChI=1S/C8H14O/c1-3-5-7-8(9)6-4-2/h4,6H,3,5,7H2,1-2H3/b6-4+	CCCCC(=O)/C=C/C	FMDLEUPBHMCPQV-GQCTYLIASA-N	(E)-oct-2-en-4-one	NULL	Chemical and Physical Properties|Classification|Food Additives and Ingredients|Literature|Names and Identifiers|Patents|Safety and Hazards|Use and Manufacturing
5459197	(2S,5R,9R,10S,11R,18S)-9,10,18-trihydroxy-12,12-dimethyl-6-methylidene-17-oxapentacyclo[7.6.2.15,8.01,11.02,8]octadecan-7-one	Longikaurin A|NSC642098|75207-67-9	348.4	C20H28O5	87	686	1.4	25	3	5	0	InChI=1S/C20H28O5/c1-10-11-5-6-12-18-8-4-7-17(2,3)13(18)16(23)20(24,25-9-18)19(12,14(10)21)15(11)22/h11-13,15-16,22-24H,1,4-9H2,2-3H3/t11-,12+,13-,15+,16+,18?,19?,20+/m1/s1	CC1(CCCC23[C@@H]1[C@@H]([C@@](C45[C@H]2CC[C@@H]([C@@H]4O)C(=C)C5=O)(OC3)O)O)C	PSVHVXLCVSKJGM-MSSAVTOQSA-N	(2S,5R,9R,10S,11R,18S)-9,10,18-trihydroxy-12,12-dimethyl-6-methylidene-17-oxapentacyclo[7.6.2.15,8.01,11.02,8]octadecan-7-one	NULL	Classification|Literature|Names and Identifiers
5491382	Rhamnetin 3-rhamnoside	Rhamnetin-3-rhamnoside|20188-83-4|Rhamnetin 3-rhamnoside|Rhamnetin-3-O-rhamnoside|2-(3,4-dihydroxyphenyl)-5-hydroxy-7-methoxy-3-[(2S,3R,4R,5R,6S)-3,4,5-trihydroxy-6-methyloxan-2-yl]oxychromen-4-one|DTXSID70174020|2-(3,4-Dihydroxyphenyl)-5-hydroxy-7-methoxy-3-((2S,3R,4R,5R,6S)-3,4,5-trihydroxy-6-methyl-oxan-2-yl)oxy-chromen-4-one|XR161587	462.4	C22H22O11	175	757	1.2	33	6	11	4	InChI=1S/C22H22O11/c1-8-16(26)18(28)19(29)22(31-8)33-21-17(27)15-13(25)6-10(30-2)7-14(15)32-20(21)9-3-4-11(23)12(24)5-9/h3-8,16,18-19,22-26,28-29H,1-2H3/t8-,16-,18+,19+,22-/m0/s1	C[C@H]1[C@@H]([C@H]([C@H]([C@@H](O1)OC2=C(OC3=CC(=CC(=C3C2=O)O)OC)C4=CC(=C(C=C4)O)O)O)O)O	LOMXQCXSNSCLNP-UFGFRKJLSA-N	2-(3,4-dihydroxyphenyl)-5-hydroxy-7-methoxy-3-[(2S,3R,4R,5R,6S)-3,4,5-trihydroxy-6-methyloxan-2-yl]oxychromen-4-one	NULL	Classification|Literature|Names and Identifiers|Patents
5497182	Docosapentaenoic acid	Clupanodonic acid|docosapentaenoic acid|24880-45-3|(7Z,10Z,13Z,16Z,19Z)-Docosa-7,10,13,16,19-pentaenoic acid|cis-7,10,13,16,19-Docosapentaenoic acid|7Z,10Z,13Z,16Z,19Z-Docosapentaenoic acid|all-cis-7,10,13,16,19-Docosapentaenoic acid|UNII-NS3OZT14QT|(all Z)-7,10,13,16,19-Docosapentaenoic acid|Docosapentaenoic acid (22n-3)|NS3OZT14QT|Docosapentaenoic acid 22n-3|CHEMBL496634|CHEBI:53488|(7Z,10Z,13Z…	330.5	C22H34O2	37.3	425	6.7	24	1	2	15	InChI=1S/C22H34O2/c1-2-3-4-5-6-7-8-9-10-11-12-13-14-15-16-17-18-19-20-21-22(23)24/h3-4,6-7,9-10,12-13,15-16H,2,5,8,11,14,17-21H2,1H3,(H,23,24)/b4-3-,7-6-,10-9-,13-12-,16-15-	CC/C=C\\C/C=C\\C/C=C\\C/C=C\\C/C=C\\CCCCCC(=O)O	YUFFSWGQGVEMMI-JLNKQSITSA-N	(7Z,10Z,13Z,16Z,19Z)-docosa-7,10,13,16,19-pentaenoic acid	NULL	Biological Test Results|Biomolecular Interactions and Pathways|Chemical and Physical Properties|Classification|Literature|Names and Identifiers|Patents|Pharmacology and Biochemistry|Toxicity|Use and Manufacturing|Biological Test Results: Active|Biological Test Results: Micromolar
6421258	Methyl arachidonate	Methyl arachidonate|2566-89-4|Arachidonic acid methyl ester|Methyl (5Z,8Z,11Z,14Z)-icosa-5,8,11,14-tetraenoate|(5Z,8Z,11Z,14Z)-Methyl icosa-5,8,11,14-tetraenoate|UNII-22AF6IJ1IJ|arachidonate methyl ester|22AF6IJ1IJ|5,8,11,14-Eicosatetraenoic acid, methyl ester, (all-Z)-|Methyl all-cis-5,8,11,14-eicosatetraenoate|METHYLARACHIDONATE|EINECS 219-900-1|Arachidonic acid methyl|Arachidonic acid methyles…	318.5	C21H34O2	26.3	375	6.6	23	0	2	15	InChI=1S/C21H34O2/c1-3-4-5-6-7-8-9-10-11-12-13-14-15-16-17-18-19-20-21(22)23-2/h7-8,10-11,13-14,16-17H,3-6,9,12,15,18-20H2,1-2H3/b8-7-,11-10-,14-13-,17-16-	CCCCC/C=C\\C/C=C\\C/C=C\\C/C=C\\CCCC(=O)OC	OFIDNKMQBYGNIW-ZKWNWVNESA-N	methyl (5Z,8Z,11Z,14Z)-icosa-5,8,11,14-tetraenoate	NULL	Chemical and Physical Properties|Classification|Literature|Names and Identifiers|Patents|Pharmacology and Biochemistry|Safety and Hazards
6432254	trans-Linalool oxide	trans-Linalool oxide|Linalool oxide A|Linalool oxide II|(E)-Linalool oxide A|Linalool A oxide|Linalool oxide 2|trans-Linalool 3,6-oxide|E-Linalool oxide (furanoid)|trans-Furanoid linalool oxide|trans-f-Linalool oxide|trans-Linalool oxide (furanoid)|(E)-Furanoid linalool oxide|Linalool oxide II (trans, furanoid)|(E)-LINALOOL OXIDE|2-[(2S,5S)-5-ethenyl-5-methyloxolan-2-yl]propan-2-ol|trans-2-Methyl…	170.25	C10H18O2	29.5	186	1.4	12	1	2	2	InChI=1S/C10H18O2/c1-5-10(4)7-6-8(12-10)9(2,3)11/h5,8,11H,1,6-7H2,2-4H3/t8-,10+/m0/s1	C[C@]1(CC[C@H](O1)C(C)(C)O)C=C	BRHDDEIRQPDPMG-WCBMZHEXSA-N	2-[(2S,5S)-5-ethenyl-5-methyloxolan-2-yl]propan-2-ol	NULL	Biological Test Results|Chemical and Physical Properties|Classification|Literature|Names and Identifiers|Patents|Pharmacology and Biochemistry|Use and Manufacturing
6436246	Columbianadin	Columbianadin|5058-13-9|Zosimin|(S)-2-(2-oxo-8,9-dihydro-2H-furo[2,3-h]chromen-8-yl)propan-2-yl (Z)-2-methylbut-2-enoate|Columbianin|2-[(8S)-2-oxo-8,9-dihydrofuro[2,3-h]chromen-8-yl]propan-2-yl (Z)-2-methylbut-2-enoate|MLS000574825|CHEMBL1324067|(S,Z)-2-(2-oxo-8,9-dihydro-2H-furo[2,3-h]chromen-8-yl)propan-2-yl 2-methylbut-2-enoate|CHEBI:132624|HMS2218E06|HY-N0362|ZINC5179146|MFCD07781426|s9017|ZB…	328.4	C19H20O5	61.8	589	3.7	24	0	5	4	InChI=1S/C19H20O5/c1-5-11(2)18(21)24-19(3,4)15-10-13-14(22-15)8-6-12-7-9-16(20)23-17(12)13/h5-9,15H,10H2,1-4H3/b11-5-/t15-/m0/s1	C/C=C(/C)\\C(=O)OC(C)(C)[C@@H]1CC2=C(O1)C=CC3=C2OC(=O)C=C3	JRIBPWOXWIRQOQ-GHAIFCDISA-N	2-[(8S)-2-oxo-8,9-dihydrofuro[2,3-h]chromen-8-yl]propan-2-yl (Z)-2-methylbut-2-enoate	NULL	Biological Test Results|Classification|Literature|Names and Identifiers|Patents|Biological Test Results: Active|Biological Test Results: Micromolar
6438572	Schisantherin B	Schisantherin B|58546-55-7|Gomisin B|Schisandrer B|UNII-97ZTC185XV|Schisantherin C|97ZTC185XV|CHEBI:81352|2-BUTENOIC ACID, 2-METHYL-, (5S,6S,7S,13AS)-5,6,7,8-TETRAHYDRO-6-HYDROXY-1,2,3,13-TETRAMETHOXY-6,7-DIMETHYLBENZO[3,4]CYCLOOCTA[1,2-F][1,3]BENZODIOXOL-5-YL ESTER, (2Z)-|(5S,6S,7S)-6-hydroxy-1,2,3,13-tetramethoxy-6,7-dimethyl-5,6,7,8-tetrahydrobenzo[3',4']cycloocta[1',2':4,5]benzo[1,2-d][1,3]di…	514.6	C28H34O9	102	833	4.6	37	1	9	7	InChI=1S/C28H34O9/c1-9-14(2)27(29)37-26-17-12-18(31-5)22(32-6)25(34-8)21(17)20-16(10-15(3)28(26,4)30)11-19-23(24(20)33-7)36-13-35-19/h9,11-12,15,26,30H,10,13H2,1-8H3/b14-9-/t15-,26-,28-/m0/s1	C/C=C(/C)\\C(=O)O[C@H]1C2=CC(=C(C(=C2C3=C(C4=C(C=C3C[C@@H]([C@]1(C)O)C)OCO4)OC)OC)OC)OC	BKGUPIVDQHHVMV-RZGKOBFOSA-N	[(8S,9S,10S)-9-hydroxy-3,4,5,19-tetramethoxy-9,10-dimethyl-15,17-dioxatetracyclo[10.7.0.02,7.014,18]nonadeca-1(19),2,4,6,12,14(18)-hexaen-8-yl] (Z)-2-methylbut-2-enoate	NULL	Biological Test Results|Classification|Literature|Names and Identifiers|Patents|Biological Test Results: Active
6450812	beta-Gurjunene	beta-Gurjunene|73464-47-8|CHEBI:80940|DTXSID40994212|(1aR,4R,4aR,7aR,7bR)-1,1,4-trimethyl-7-methylidene-2,3,4,4a,5,6,7a,7b-octahydro-1aH-cyclopropa[e]azulene|(1aR-(1aalpha,4alpha,4abeta,7abeta,7balpha))-Decahydro-1,1,4-trimethyl-7-methylene-1H-cycloprop(e)azulene|C17120|Q27154913|1,1,4-Trimethyl-7-methylidenedecahydro-1H-cyclopropa[e]azulene|(1aR,4R,4aR,7aR,7bR)-1,1,4-trimethyl-7-methylidenedecah…	204.35	C15H24	0	299	4.7	15	0	0	0	InChI=1S/C15H24/c1-9-6-8-12-14(15(12,3)4)13-10(2)5-7-11(9)13/h9,11-14H,2,5-8H2,1,3-4H3/t9-,11-,12-,13-,14-/m1/s1	C[C@@H]1CC[C@@H]2[C@@H](C2(C)C)[C@H]3[C@@H]1CCC3=C	IRCZVRWQUNZGSH-DKTYCGPESA-N	(1aR,4R,4aR,7aR,7bR)-1,1,4-trimethyl-7-methylidene-2,3,4,4a,5,6,7a,7b-octahydro-1aH-cyclopropa[e]azulene	NULL	Classification|Literature|Names and Identifiers|Patents
6850754	Kaltostat	9005-34-9|6-(2-carboxy-4,5-dihydroxy-6-methoxyoxan-3-yl)oxy-4,5-dihydroxy-3-methoxyoxane-2-carboxylic acid|Kaltostat|3-((6-carboxy-3,4-dihydroxy-5-methoxytetrahydro-2H-pyran-2-yl)oxy)-4,5-dihydroxy-6-methoxytetrahydro-2H-pyran-2-carboxylic acid|AMMONIUM ALGINATE|Alginic acid, ammoniumsalt|SCHEMBL10118904|AKOS015915207|A843434|6-(2-carboxy-4,5-dihydroxy-6-methoxy-tetrahydropyran-3-yl)oxy-4,5-dihyd…	398.32	C14H22O13	202	541	-3.7	27	6	13	6	InChI=1S/C14H22O13/c1-23-7-3(15)6(18)14(27-9(7)11(19)20)25-8-4(16)5(17)13(24-2)26-10(8)12(21)22/h3-10,13-18H,1-2H3,(H,19,20)(H,21,22)	COC1C(C(C(OC1C(=O)O)OC2C(C(C(OC2C(=O)O)OC)O)O)O)O	GKFPPCXIBHQRQT-UHFFFAOYSA-N	6-(2-carboxy-4,5-dihydroxy-6-methoxyoxan-3-yl)oxy-4,5-dihydroxy-3-methoxyoxane-2-carboxylic acid	Alginates	Chemical and Physical Properties|Classification|Drug and Medication Information|Food Additives and Ingredients|Identification|Literature|Names and Identifiers|Patents|Pharmacology and Biochemistry|Safety and Hazards|Toxicity|Use and Manufacturing
6918391	beta-Elemene	BETA-ELEMENE|515-13-9|beta-Elemen|(-)-beta-Elemene|Levo-beta-elemene|b-elemene|Levo-b-elemene|UNII-2QG8CX6LXD|2,4-Diisopropenyl-1-methyl-1-vinylcyclohexane|(-)-b-Elemene|CHEBI:62855|(1S,2S,4R)-1-methyl-2,4-di(prop-1-en-2-yl)-1-vinylcyclohexane|2QG8CX6LXD|(1S,2S,4R)-2,4-diisopropenyl-1-methyl-1-vinylcyclohexane|(1S,2S,4R)-(-)-1-methyl-1-vinyl-2,4-diisopropenylcyclohexane|(1S,2S,4R)-1-ethenyl-1-met…	204.35	C15H24	0	284	6.1	15	0	0	3	InChI=1S/C15H24/c1-7-15(6)9-8-13(11(2)3)10-14(15)12(4)5/h7,13-14H,1-2,4,8-10H2,3,5-6H3/t13-,14+,15-/m1/s1	CC(=C)[C@@H]1CC[C@@]([C@@H](C1)C(=C)C)(C)C=C	OPFTUNCRGUEPRZ-QLFBSQMISA-N	(1S,2S,4R)-1-ethenyl-1-methyl-2,4-bis(prop-1-en-2-yl)cyclohexane	NULL	Biological Test Results|Biomolecular Interactions and Pathways|Chemical and Physical Properties|Classification|Drug and Medication Information|Literature|Names and Identifiers|Patents|Pharmacology and Biochemistry|Toxicity|Use and Manufacturing
6999975	6-Octen-1-ol, 3,7-dimethyl-, acetate, (3S)-	UNII-78RZL4H51H|6-Octen-1-ol, 3,7-dimethyl-, acetate, (3S)-|67601-05-2|[(3S)-3,7-dimethyloct-6-enyl] acetate|(S)-citronellol acetate|(-)-3,7-Dimethyloct-6-enyl acetate|78RZL4H51H|6-Octen-1-ol, 3,7-dimethyl-, 1-acetate, (3S)-|Citronellol acetate, (S)-|EINECS 266-767-0|(s)-citronellyl acetate|(?)-Citronellol acetate|SCHEMBL20912959|DTXSID101015025|ZINC2040946|acetic acid 3,7-dimethyl-oct-6-en-1-yl …	198.3	C12H22O2	26.3	191	3.8	14	0	2	7	InChI=1S/C12H22O2/c1-10(2)6-5-7-11(3)8-9-14-12(4)13/h6,11H,5,7-9H2,1-4H3/t11-/m0/s1	C[C@@H](CCC=C(C)C)CCOC(=O)C	JOZKFWLRHCDGJA-NSHDSACASA-N	[(3S)-3,7-dimethyloct-6-enyl] acetate	NULL	Chemical and Physical Properties|Classification|Literature|Names and Identifiers|Patents|Safety and Hazards|Use and Manufacturing
7057972	(5S)-5-butyloxolan-2-one	(S)-gamma-Octanolactone|5-butyl-dihydro-furan-2-one|SCHEMBL2077469|ZINC3860659|UNII-UHD6M52X0K component IPBFYZQJXZJBFQ-ZETCQYMHSA-N	142.2	C8H14O2	26.3	120	1.6	10	0	2	3	InChI=1S/C8H14O2/c1-2-3-4-7-5-6-8(9)10-7/h7H,2-6H2,1H3/t7-/m0/s1	CCCC[C@H]1CCC(=O)O1	IPBFYZQJXZJBFQ-ZETCQYMHSA-N	(5S)-5-butyloxolan-2-one	NULL	Chemical and Physical Properties|Literature|Patents
10104370	beta-Bisabolene	beta-Bisabolene|(S)-beta-bisabolene|(-)-beta-bisabolene|495-61-4|l-beta-Bisabolene|UNII-S19BRC22QA|(S)-1-Methyl-4-(5-methyl-1-methylene-4-hexenyl)cyclohexene|S19BRC22QA|CHEBI:49263|(S)-(-)-6-methyl-2-(4-methyl-3-cyclohexen-1-yl)-1,5-heptadiene|Cyclohexene, 1-methyl-4-(5-methyl-1-methylene-4-hexenyl)-, (S)-|(4S)-1-methyl-4-(6-methylhepta-1,5-dien-2-yl)cyclohexene|(S)-1-Methyl-4-(6-methylhepta-1,5-…	204.35	C15H24	0	274	5.2	15	0	0	4	InChI=1S/C15H24/c1-12(2)6-5-7-14(4)15-10-8-13(3)9-11-15/h6,8,15H,4-5,7,9-11H2,1-3H3/t15-/m1/s1	CC1=CC[C@H](CC1)C(=C)CCC=C(C)C	XZRVRYFILCSYSP-OAHLLOKOSA-N	(4S)-1-methyl-4-(6-methylhepta-1,5-dien-2-yl)cyclohexene	NULL	Biological Test Results|Biomolecular Interactions and Pathways|Chemical and Physical Properties|Classification|Food Additives and Ingredients|Literature|Names and Identifiers|Patents|Pharmacology and Biochemistry|Safety and Hazards|Use and Manufacturing
10455507	Isoschisandrin	Schizandrin|Isoschisandrin|7432-28-2|ZINC14692402|N1882	432.5	C24H32O7	75.6	574	4	31	1	7	6	InChI=1S/C24H32O7/c1-13-9-14-10-16(26-3)20(28-5)22(30-7)18(14)19-15(12-24(13,2)25)11-17(27-4)21(29-6)23(19)31-8/h10-11,13,25H,9,12H2,1-8H3/t13-,24-/m1/s1	C[C@@H]1CC2=CC(=C(C(=C2C3=C(C(=C(C=C3C[C@@]1(C)O)OC)OC)OC)OC)OC)OC	YEFOAORQXAOVJQ-YEBMWUKDSA-N	(9R,10R)-3,4,5,14,15,16-hexamethoxy-9,10-dimethyltricyclo[10.4.0.02,7]hexadeca-1(16),2,4,6,12,14-hexaen-9-ol	NULL	Classification|Literature|Names and Identifiers|Safety and Hazards
11102092	Schisandrol A	Schisandrol A|Schizandrin|7432-28-2|hexamethoxy(dimethyl)[?]ol|(+)-Isoschizandrin|CHEMBL1669433|ZINC2037017|AKOS015965247|AC-20311|AC-34829|A865915|(6R,7S)-1,2,3,10,11,12-Hexamethoxy-6,7-dimethyl-5,6,7,8-tetrahydrodibenzo[a,c][8]annulen-6-ol	432.5	C24H32O7	75.6	574	4	31	1	7	6	InChI=1S/C24H32O7/c1-13-9-14-10-16(26-3)20(28-5)22(30-7)18(14)19-15(12-24(13,2)25)11-17(27-4)21(29-6)23(19)31-8/h10-11,13,25H,9,12H2,1-8H3/t13-,24+/m0/s1	C[C@H]1CC2=CC(=C(C(=C2C3=C(C(=C(C=C3C[C@@]1(C)O)OC)OC)OC)OC)OC)OC	YEFOAORQXAOVJQ-RKNYENMMSA-N	(9R,10S)-3,4,5,14,15,16-hexamethoxy-9,10-dimethyltricyclo[10.4.0.02,7]hexadeca-1(16),2,4,6,12,14-hexaen-9-ol	NULL	Biological Test Results|Classification|Literature|Names and Identifiers|Patents|Safety and Hazards
11600642	Danshensu	Danshensu|76822-21-4|Salvianic acid A|(R)-3-(3,4-Dihydroxyphenyl)-2-hydroxypropanoic acid|Dan shen suan A|(2R)-3-(3,4-dihydroxyphenyl)-2-hydroxypropanoic acid|UNII-4GF33A5PAJ|4GF33A5PAJ|(2R)-3-(3,4-dihydroxyphenyl)lactic acid|Benzenepropanoic acid, a,3,4-trihydroxy-, (aR)-|Salianic acid A|(R)-3-(3,4-dihydroxyphenyl)lactate|DS-182|CHEMBL4218391|SCHEMBL18469325|CHEBI:71572|Benzenepropanoic acid, al…	198.17	C9H10O5	98	205	-0.2	14	4	5	3	InChI=1S/C9H10O5/c10-6-2-1-5(3-7(6)11)4-8(12)9(13)14/h1-3,8,10-12H,4H2,(H,13,14)/t8-/m1/s1	C1=CC(=C(C=C1C[C@H](C(=O)O)O)O)O	PAFLSMZLRSPALU-MRVPVSSYSA-N	(2R)-3-(3,4-dihydroxyphenyl)-2-hydroxypropanoic acid	NULL	Biological Test Results|Classification|Literature|Names and Identifiers|Patents
11742759	4,5,14,15,16-Pentamethoxy-9,10-dimethyltricyclo[10.4.0.02,7]hexadeca-1(16),2,4,6,12,14-hexaene-3,10-diol	Gomisin H|66056-20-0|(6S,7S,12aR)-5,6,7,8-Tetrahydro-2,3,10,11,12-pentamethoxy-6,7-dimethyldibenzo[a,c]cyclooctene-1,7-diol|FT-0775783	418.5	C23H30O7	86.6	560	3.7	30	2	7	5	InChI=1S/C23H30O7/c1-12-8-13-9-15(26-3)20(28-5)19(24)17(13)18-14(11-23(12,2)25)10-16(27-4)21(29-6)22(18)30-7/h9-10,12,24-25H,8,11H2,1-7H3	CC1CC2=CC(=C(C(=C2C3=C(C(=C(C=C3CC1(C)O)OC)OC)OC)O)OC)OC	NLJJSPKWNBUDNS-UHFFFAOYSA-N	4,5,14,15,16-pentamethoxy-9,10-dimethyltricyclo[10.4.0.02,7]hexadeca-1(16),2,4,6,12,14-hexaene-3,10-diol	NULL	Literature|Names and Identifiers|Patents
12302130	epsilon-Cadinene	epsilon-Cadinene|1080-67-7|[4S,4abeta,8aalpha,(-)]-Decahydro-1,6-bis(methylene)-4-isopropylnaphthalene|(1S,4aR,8aS)-4,7-dimethylidene-1-propan-2-yl-1,2,3,4a,5,6,8,8a-octahydronaphthalene|(?)-epsilon-Cadinene	204.35	C15H24	0	272	4.5	15	0	0	1	InChI=1S/C15H24/c1-10(2)13-8-6-12(4)14-7-5-11(3)9-15(13)14/h10,13-15H,3-9H2,1-2H3/t13-,14-,15-/m0/s1	CC(C)[C@@H]1CCC(=C)[C@H]2[C@H]1CC(=C)CC2	NOLWRMQDWRAODO-KKUMJFAQSA-N	(1S,4aR,8aS)-4,7-dimethylidene-1-propan-2-yl-1,2,3,4a,5,6,8,8a-octahydronaphthalene	NULL	Classification|Literature|Patents
12303930	(3S,5S,8R,9S,10S,13R,14S,17R)-3-[(2R,4S,5R,6R)-4,5-dihydroxy-6-methyloxan-2-yl]oxy-5,14-dihydroxy-13-methyl-17-(5-oxo-2H-furan-3-yl)-2,3,4,6,7,8,9,11,12,15,16,17-dodecahydro-1H-cyclopenta[a]phenanthrene-10-carbaldehyde	508-76-9	534.6	C29H42O9	143	1010	0.3	38	4	9	4	InChI=1S/C29H42O9/c1-16-25(33)22(31)12-24(37-16)38-18-3-8-27(15-30)20-4-7-26(2)19(17-11-23(32)36-14-17)6-10-29(26,35)21(20)5-9-28(27,34)13-18/h11,15-16,18-22,24-25,31,33-35H,3-10,12-14H2,1-2H3/t16-,18+,19-,20+,21-,22+,24+,25+,26-,27+,28+,29+/m1/s1	C[C@@H]1[C@@H]([C@H](C[C@@H](O1)O[C@H]2CC[C@@]3([C@H]4CC[C@@]5([C@H](CC[C@@]5([C@@H]4CC[C@@]3(C2)O)O)C6=CC(=O)OC6)C)C=O)O)O	QBILRDAMJUPXCX-PDSBPYSYSA-N	(3S,5S,8R,9S,10S,13R,14S,17R)-3-[(2R,4S,5R,6R)-4,5-dihydroxy-6-methyloxan-2-yl]oxy-5,14-dihydroxy-13-methyl-17-(5-oxo-2H-furan-3-yl)-2,3,4,6,7,8,9,11,12,15,16,17-dodecahydro-1H-cyclopenta[a]phenanthrene-10-carbaldehyde	NULL	Classification|Literature|Names and Identifiers
12305723	8a-(Hydroxymethyl)-4,4,6a,6b,11,11,14b-heptamethyl-1,2,3,4a,5,6,7,8,9,10,12,12a,14,14a-tetradecahydropicene-3,8-diol	Longispinogenin|465-94-1|(3beta,16beta)-Olean-12-ene-3,16 28-triol|(3beta,16beta)-Olean-12-ene-3,16,28-triol|8a-(Hydroxymethyl)-4,4,6a,6b,11,11,14b-heptamethyl-1,2,3,4a,5,6,7,8,9,10,12,12a,14,14a-tetradecahydropicene-3,8-diol	458.7	C30H50O3	60.7	844	7	33	3	3	1	InChI=1S/C30H50O3/c1-25(2)14-15-30(18-31)20(16-25)19-8-9-22-27(5)12-11-23(32)26(3,4)21(27)10-13-28(22,6)29(19,7)17-24(30)33/h8,20-24,31-33H,9-18H2,1-7H3	CC1(CCC2(C(C1)C3=CCC4C5(CCC(C(C5CCC4(C3(CC2O)C)C)(C)C)O)C)CO)C	YHGVYECWZWIVJC-UHFFFAOYSA-N	8a-(hydroxymethyl)-4,4,6a,6b,11,11,14b-heptamethyl-1,2,3,4a,5,6,7,8,9,10,12,12a,14,14a-tetradecahydropicene-3,8-diol	NULL	Chemical and Physical Properties|Literature|Names and Identifiers|Pharmacology and Biochemistry
12315492	beta-Sesquiphellandrene	beta-Sesquiphellandrene|(-)-beta-Sesquiphellandrene|20307-83-9|(-)-(6R,7S)-sesquiphellandrene|(3R)-3-[(2S)-6-methylhept-5-en-2-yl]-6-methylidenecyclohexene|(R)-3-methylene-6-[(S)-6-methylhept-5-en-2-yl]-cyclohex-1-ene|CHEBI:64361|Q27133237|(6S)-2-Methyl-6-[(1R)-4-methylenecyclohex-2-enyl]hept-2-ene|(R)-3-Methylene-6-((S)-6-methylhept-5-en-2-yl)cyclohex-1-ene|Cyclohexene, 3-[(1S)-1,5-dimethyl-4-he…	204.35	C15H24	0	264	5.4	15	0	0	4	InChI=1S/C15H24/c1-12(2)6-5-7-14(4)15-10-8-13(3)9-11-15/h6,8,10,14-15H,3,5,7,9,11H2,1-2,4H3/t14-,15+/m0/s1	C[C@@H](CCC=C(C)C)[C@H]1CCC(=C)C=C1	PHWISBHSBNDZDX-LSDHHAIUSA-N	(3R)-3-[(2S)-6-methylhept-5-en-2-yl]-6-methylidenecyclohexene	NULL	Chemical and Physical Properties|Classification|Literature|Names and Identifiers|Patents|Pharmacology and Biochemistry|Safety and Hazards
12444363	Tropigline	Tropigline|Tigloidine|tigloidin|UNII-75GK1SV4EI|UNII-5O258V0L5T|495-83-0|75GK1SV4EI|5O258V0L5T|533-08-4|Tropyl 2,3-dimethylacrylate|Tigloidina|Tigloidinum|Tropiglina|Tropiglinum|Tropintiglinat|Tiglyssin|TIGLYLTROPEINE|[(1R,5S)-8-methyl-8-azabicyclo[3.2.1]octan-3-yl] (E)-2-methylbut-2-enoate|[(1R,5S)-8-methyl-8-azabicyclo[3.2.1]octan-3-yl] (Z)-2-methylbut-2-enoate|2-Butenoic acid, 2-methyl-, 8-met…	223.31	C13H21NO2	29.5	297	2.5	16	0	3	3	InChI=1S/C13H21NO2/c1-4-9(2)13(15)16-12-7-10-5-6-11(8-12)14(10)3/h4,10-12H,5-8H2,1-3H3/b9-4+/t10-,11+,12?	C/C=C(\\C)/C(=O)OC1C[C@H]2CC[C@@H](C1)N2C	UVHGSMZRSVGWDJ-ZCFDAEMWSA-N	[(1R,5S)-8-methyl-8-azabicyclo[3.2.1]octan-3-yl] (E)-2-methylbut-2-enoate	NULL	Chemical and Physical Properties|Classification|Literature|Names and Identifiers|Patents
14213995	Gomisin S	Gomisin S|119239-49-5|(9S,10S,11S)-3,4,14,15,16-pentamethoxy-9,10-dimethyltricyclo[10.4.0.02,7]hexadeca-1(16),2,4,6,12,14-hexaene-5,11-diol|CHEMBL2313596|ZINC15270842	418.5	C23H30O7	86.6	546	3.8	30	2	7	5	InChI=1S/C23H30O7/c1-11-8-13-9-15(24)20(27-4)22(29-6)17(13)18-14(19(25)12(11)2)10-16(26-3)21(28-5)23(18)30-7/h9-12,19,24-25H,8H2,1-7H3/t11-,12-,19-/m0/s1	C[C@H]1CC2=CC(=C(C(=C2C3=C(C(=C(C=C3[C@H]([C@H]1C)O)OC)OC)OC)OC)OC)O	FNANNZAGLCKFOL-ZKTNFTSUSA-N	(9S,10S,11S)-3,4,14,15,16-pentamethoxy-9,10-dimethyltricyclo[10.4.0.02,7]hexadeca-1(16),2,4,6,12,14-hexaene-5,11-diol	NULL	Biological Test Results|Literature|Patents
14605164	Benzoylgomisin Q	Benzoylgomisin Q|129385-73-5	552.6	C31H36O9	102	819	5.2	40	1	9	9	InChI=1S/C31H36O9/c1-17-14-19-15-21(34-3)25(36-5)27(38-7)23(19)24-20(16-22(35-4)26(37-6)28(24)39-8)29(31(17,2)33)40-30(32)18-12-10-9-11-13-18/h9-13,15-17,29,33H,14H2,1-8H3/t17-,29-,31-/m0/s1	C[C@H]1CC2=CC(=C(C(=C2C3=C(C(=C(C=C3[C@@H]([C@@]1(C)O)OC(=O)C4=CC=CC=C4)OC)OC)OC)OC)OC)OC	ZEMSHIOAFVYIFX-LLNVXLRBSA-N	[(8S,9S,10S)-9-hydroxy-3,4,5,14,15,16-hexamethoxy-9,10-dimethyl-8-tricyclo[10.4.0.02,7]hexadeca-1(16),2,4,6,12,14-hexaenyl] benzoate	NULL	Literature
14992067	Gomisin G	Gomisin G|62956-48-3|UNII-6B4CV8T31X|6B4CV8T31X|[(9S,10S,11S)-10-hydroxy-3,4,5,19-tetramethoxy-9,10-dimethyl-15,17-dioxatetracyclo[10.7.0.02,7.014,18]nonadeca-1(19),2,4,6,12,14(18)-hexaen-11-yl] benzoate|(-)-Gomisin G|GOMISING|(hydroxy-tetramethoxy-dimethyl-[?]yl) benzoate|CHEMBL515928|HY-N0858|ZINC42877077|AKOS037514682|CS-3665|Benzo(3,4)cycloocta(1,2-f)(1,3)benzodioxole-7,8-diol, 5,6,7,8-tetrah…	536.6	C30H32O9	102	833	5	39	1	9	7	InChI=1S/C30H32O9/c1-16-12-18-13-20(33-3)24(34-4)26(35-5)22(18)23-19(14-21-25(27(23)36-6)38-15-37-21)28(30(16,2)32)39-29(31)17-10-8-7-9-11-17/h7-11,13-14,16,28,32H,12,15H2,1-6H3/t16-,28-,30-/m0/s1	C[C@H]1CC2=CC(=C(C(=C2C3=C(C4=C(C=C3[C@@H]([C@@]1(C)O)OC(=O)C5=CC=CC=C5)OCO4)OC)OC)OC)OC	OFDWKHIQKPKRKY-DSASHONVSA-N	[(9S,10S,11S)-10-hydroxy-3,4,5,19-tetramethoxy-9,10-dimethyl-15,17-dioxatetracyclo[10.7.0.02,7.014,18]nonadeca-1(19),2,4,6,12,14(18)-hexaen-11-yl] benzoate	NULL	Biological Test Results|Classification|Literature|Names and Identifiers|Patents|Biological Test Results: Active|Biological Test Results: Micromolar
14992068	Gomisin M2	Gomisin M2|82425-45-4|(+)-Gomisin M2|UNII-1A09299J9W|1A09299J9W|(9S,10R)-3,4,5-trimethoxy-9,10-dimethyl-15,17-dioxatetracyclo[10.7.0.02,7.014,18]nonadeca-1(19),2,4,6,12,14(18)-hexaen-19-ol|(+)Gomisin M2|Gomisin M2, (+)-|MLS000728482|CHEMBL1426408|HMS2214O15|HY-N3963|ZINC13572655|Benzo(3,4)cycloocta(1,2-f)(1,3)benzodioxol-13-ol, 5,6,7,8-tetrahydro-1,2,3-trimethoxy-6,7-dimethyl-, (6S,7R,13aR)-|SMR0…	386.4	C22H26O6	66.4	529	4.8	28	1	6	3	InChI=1S/C22H26O6/c1-11-6-13-9-16-20(28-10-27-16)19(23)17(13)18-14(7-12(11)2)8-15(24-3)21(25-4)22(18)26-5/h8-9,11-12,23H,6-7,10H2,1-5H3/t11-,12+/m1/s1	C[C@@H]1CC2=CC3=C(C(=C2C4=C(C(=C(C=C4C[C@@H]1C)OC)OC)OC)O)OCO3	PDDXWOMYBJCSQB-NEPJUHHUSA-N	(9S,10R)-3,4,5-trimethoxy-9,10-dimethyl-15,17-dioxatetracyclo[10.7.0.02,7.014,18]nonadeca-1(19),2,4,6,12,14(18)-hexaen-19-ol	NULL	Biological Test Results|Classification|Literature|Names and Identifiers|Biological Test Results: Active|Biological Test Results: Micromolar
14992069	Benzoylgomisin H	Benzoylgomisin H|UNII-LFV2GVE8UO|LFV2GVE8UO|66056-23-3|[(9S,10S)-10-hydroxy-4,5,14,15,16-pentamethoxy-9,10-dimethyl-3-tricyclo[10.4.0.02,7]hexadeca-1(16),2,4,6,12,14-hexaenyl] benzoate|Dibenzo(a,C)cyclooctene-1,7-diol, 5,6,7,8-tetrahydro-2,3,10,11,12-pentamethoxy-6,7-dimethyl-, 1-benzoate, (6S,7S,12aR)-|Q27282959	522.6	C30H34O8	92.7	771	5.5	38	1	8	8	InChI=1S/C30H34O8/c1-17-13-19-14-21(33-3)26(36-6)28(38-29(31)18-11-9-8-10-12-18)23(19)24-20(16-30(17,2)32)15-22(34-4)25(35-5)27(24)37-7/h8-12,14-15,17,32H,13,16H2,1-7H3/t17-,30-/m0/s1	C[C@H]1CC2=CC(=C(C(=C2C3=C(C(=C(C=C3C[C@]1(C)O)OC)OC)OC)OC(=O)C4=CC=CC=C4)OC)OC	AZQOQICAWOAGEN-ZOKDDAQRSA-N	[(9S,10S)-10-hydroxy-4,5,14,15,16-pentamethoxy-9,10-dimethyl-3-tricyclo[10.4.0.02,7]hexadeca-1(16),2,4,6,12,14-hexaenyl] benzoate	NULL	Classification|Literature|Names and Identifiers|Patents
14992071	Angeloylgomisin Q	Angeloylgomisin Q|72561-28-5|UNII-HJE27L4CC0|HJE27L4CC0|[(8S,9S,10S)-9-hydroxy-3,4,5,14,15,16-hexamethoxy-9,10-dimethyl-8-tricyclo[10.4.0.02,7]hexadeca-1(16),2,4,6,12,14-hexaenyl] (Z)-2-methylbut-2-enoate|CHEMBL2386337|2-Butenoic acid, 2-methyl-, (5S,6S,7S,12aS)-5,6,7,8-tetrahydro-6-hydroxy-1,2,3,10,11,12-hexamethoxy-6,7-dimethyldibenzo(a,C)cycloocten-5-yl ester, (2Z)-|Q27279958	530.6	C29H38O9	102	818	4.7	38	1	9	9	InChI=1S/C29H38O9/c1-11-15(2)28(30)38-27-18-14-20(33-6)24(35-8)26(37-10)22(18)21-17(12-16(3)29(27,4)31)13-19(32-5)23(34-7)25(21)36-9/h11,13-14,16,27,31H,12H2,1-10H3/b15-11-/t16-,27-,29-/m0/s1	C/C=C(/C)\\C(=O)O[C@H]1C2=CC(=C(C(=C2C3=C(C(=C(C=C3C[C@@H]([C@]1(C)O)C)OC)OC)OC)OC)OC)OC	RHABJANPSGWEFC-MRFZJNLZSA-N	[(8S,9S,10S)-9-hydroxy-3,4,5,14,15,16-hexamethoxy-9,10-dimethyl-8-tricyclo[10.4.0.02,7]hexadeca-1(16),2,4,6,12,14-hexaenyl] (Z)-2-methylbut-2-enoate	NULL	Biological Test Results|Classification|Literature|Names and Identifiers|Biological Test Results: Active
15658448	Schisanlignaol D	Gomisin R|Schisanlignaol D|144606-85-9	400.4	C22H24O7	75.6	588	3.9	29	1	7	2	InChI=1S/C22H24O7/c1-10-5-12-6-14-19(28-8-26-14)21(24-3)16(12)17-13(18(23)11(10)2)7-15-20(22(17)25-4)29-9-27-15/h6-7,10-11,18,23H,5,8-9H2,1-4H3/t10-,11-,18-/m1/s1	C[C@@H]1CC2=CC3=C(C(=C2C4=C(C5=C(C=C4[C@@H]([C@@H]1C)O)OCO5)OC)OC)OCO3	HOPDFAWBFXSPSA-PJYBLOJUSA-N	(11R,12R,13R)-3,22-dimethoxy-12,13-dimethyl-5,7,18,20-tetraoxapentacyclo[13.7.0.02,10.04,8.017,21]docosa-1(22),2,4(8),9,15,17(21)-hexaen-11-ol	NULL	Literature
16396350	CID 16396350	LONGIFOLENE|475-20-7|AKOS030490876|1214633-48-3	204.35	C15H24	0	312	5.1	15	0	0	0	InChI=1S/C15H24/c1-10-11-6-7-12-13(11)14(2,3)8-5-9-15(10,12)4/h11-13H,1,5-9H2,2-4H3/t11?,12?,13-,15+/m0/s1	C[C@]12CCCC([C@@H]3C1CCC3C2=C)(C)C	PDSNLYSELAIEBU-NSOJWWLLSA-N	(2S,7S)-3,3,7-trimethyl-8-methylidenetricyclo[5.4.0.02,9]undecane	NULL	Chemical and Physical Properties|Classification|Literature|Names and Identifiers|Patents|Use and Manufacturing
17751019	5,7-dihydroxy-2-(4-hydroxy-3-methoxyphenyl)-4-oxo-4H-chromen-3-yl 6-O-(6-deoxy-alpha-D-mannopyranosyl)-beta-D-glucopyranoside	Narcissin|Isorhamnetin-3-rutinoside|SCHEMBL1305418|5,7-dihydroxy-2-(4-hydroxy-3-methoxyphenyl)-4-oxo-4H-chromen-3-yl 6-O-(6-deoxy-.alpha.-D-mannopyranosyl)-.beta.-D-glucopyranoside	624.5	C28H32O16	255	1040	-1	44	9	16	7	InChI=1S/C28H32O16/c1-9-18(32)21(35)23(37)27(41-9)40-8-16-19(33)22(36)24(38)28(43-16)44-26-20(34)17-13(31)6-11(29)7-15(17)42-25(26)10-3-4-12(30)14(5-10)39-2/h3-7,9,16,18-19,21-24,27-33,35-38H,8H2,1-2H3/t9-,16-,18-,19-,21+,22+,23+,24-,27+,28+/m1/s1	C[C@@H]1[C@H]([C@@H]([C@@H]([C@H](O1)OC[C@@H]2[C@H]([C@@H]([C@H]([C@@H](O2)OC3=C(OC4=CC(=CC(=C4C3=O)O)O)C5=CC(=C(C=C5)O)OC)O)O)O)O)O)O	UIDGLYUNOUKLBM-OPUWVCDQSA-N	5,7-dihydroxy-2-(4-hydroxy-3-methoxyphenyl)-3-[(2S,3R,4S,5S,6R)-3,4,5-trihydroxy-6-[[(2S,3S,4S,5S,6R)-3,4,5-trihydroxy-6-methyloxan-2-yl]oxymethyl]oxan-2-yl]oxychromen-4-one	NULL	Classification|Literature|Names and Identifiers|Patents
20055018	(Z)-5-[(1R,3S)-2,3-dimethyl-3-tricyclo[2.2.1.02,6]heptanyl]-2-methylpent-2-en-1-ol	ALPHA-SANTALOL|SCHEMBL632584	220.35	C15H24O	20.2	331	4	16	1	1	4	InChI=1S/C15H24O/c1-10(9-16)5-4-6-14(2)11-7-12-13(8-11)15(12,14)3/h5,11-13,16H,4,6-9H2,1-3H3/b10-5-/t11?,12-,13?,14+,15?/m1/s1	C/C(=C/CC[C@]1(C2C[C@H]3C1(C3C2)C)C)/CO	PDEQKAVEYSOLJX-YHPVVBAKSA-N	(Z)-5-[(1R,3S)-2,3-dimethyl-3-tricyclo[2.2.1.02,6]heptanyl]-2-methylpent-2-en-1-ol	NULL	Chemical and Physical Properties|Identification|Literature|Names and Identifiers|Patents|Safety and Hazards|Toxicity|Use and Manufacturing
20055073	Worenine	Worenine|38763-29-0|Worenine ion|Worenine chloride|Worenin|UNII-STF4A6F4EH|STF4A6F4EH|24-methyl-5,7,18,20-tetraoxa-13-azoniahexacyclo[11.11.0.02,10.04,8.015,23.017,21]tetracosa-1(24),2,4(8),9,13,15,17(21),22-octaene|Worenine cation|Worenine [MI]|SCHEMBL2584351|CHEBI:80913|HY-N1935|5,6-Dihydro-14-methylbis(1,3)benzodioxolo(5,6-a:5,6-g)quinolizinium|ZINC12153738|AKOS030573603|Bis(1,3)benzodioxolo(5…	334.3	C20H16NO4+	40.8	530	3.9	25	0	4	0	InChI=1S/C20H16NO4/c1-11-14-6-18-17(23-10-24-18)5-13(14)8-21-3-2-12-4-16-19(25-9-22-16)7-15(12)20(11)21/h4-8H,2-3,9-10H2,1H3/q+1	CC1=C2C3=CC4=C(C=C3CC[N+]2=CC5=CC6=C(C=C15)OCO6)OCO4	LCXREBMNASQAOC-UHFFFAOYSA-N	24-methyl-5,7,18,20-tetraoxa-13-azoniahexacyclo[11.11.0.02,10.04,8.015,23.017,21]tetracosa-1(24),2,4(8),9,13,15,17(21),22-octaene	NULL	Classification|Literature|Names and Identifiers|Patents
26204131	Angeloylgomisin H	Angeloylgomisin H|UNII-Y16R9MI4T6|66056-22-2|Y16R9MI4T6|[(9S,10S)-10-hydroxy-4,5,14,15,16-pentamethoxy-9,10-dimethyl-3-tricyclo[10.4.0.02,7]hexadeca-1(16),2,4,6,12,14-hexaenyl] (Z)-2-methylbut-2-enoate|CHEMBL1092320|SCHEMBL10040207|CHEBI:184022|ZINC14692414|MCULE-2273972295|2-Butenoic acid, 2-methyl-, (6S,7S,12aR)-5,6,7,8-tetrahydro-7-hydroxy-2,3,10,11,12-pentamethoxy-6,7-dimethyldibenzo(a,C)cycl…	500.6	C28H36O8	92.7	771	5	36	1	8	8	InChI=1S/C28H36O8/c1-10-15(2)27(29)36-26-21-17(12-19(31-5)24(26)34-8)11-16(3)28(4,30)14-18-13-20(32-6)23(33-7)25(35-9)22(18)21/h10,12-13,16,30H,11,14H2,1-9H3/b15-10-/t16-,28-/m0/s1	C/C=C(/C)\\C(=O)OC1=C2C(=CC(=C1OC)OC)C[C@@H]([C@@](CC3=CC(=C(C(=C32)OC)OC)OC)(C)O)C	ZSAUXCVJDYCLRS-XSIRQHFTSA-N	[(9S,10S)-10-hydroxy-4,5,14,15,16-pentamethoxy-9,10-dimethyl-3-tricyclo[10.4.0.02,7]hexadeca-1(16),2,4,6,12,14-hexaenyl] (Z)-2-methylbut-2-enoate	NULL	Biological Test Results|Classification|Literature|Names and Identifiers|Patents
44144270	Obacunoic acid	OBACUNOIC ACID|MLS002473188|CHEMBL1865426|CHEBI:183476|HMS2198G16|SMR001397280|(Z)-3-[(1R,2R,5R,6R,7R,10S,11S,14S)-11-(uran-3-yl)-5-(2-hydroxypropan-2-yl)-2,6,10-trimethyl-3,13-dioxo-12,15-dioxatetracyclo[8.5.0.01,14.02,7]pentadecan-6-yl]prop-2-enoic acid	472.5	C26H32O8	127	972	2.3	34	2	8	4	InChI=1S/C26H32O8/c1-22(2,31)16-12-17(27)25(5)15(23(16,3)9-7-18(28)29)6-10-24(4)19(14-8-11-32-13-14)33-21(30)20-26(24,25)34-20/h7-9,11,13,15-16,19-20,31H,6,10,12H2,1-5H3,(H,28,29)/b9-7-/t15-,16+,19+,20-,23-,24+,25+,26-/m1/s1	C[C@@]12CC[C@@H]3[C@@]([C@@H](CC(=O)[C@]3([C@@]14[C@H](O4)C(=O)O[C@H]2C5=COC=C5)C)C(C)(C)O)(C)/C=C\\C(=O)O	GUIYORVNNIUEBH-SXMAHZFBSA-N	(Z)-3-[(1R,2R,5R,6R,7R,10S,11S,14S)-11-(furan-3-yl)-5-(2-hydroxypropan-2-yl)-2,6,10-trimethyl-3,13-dioxo-12,15-dioxatetracyclo[8.5.0.01,14.02,7]pentadecan-6-yl]prop-2-enoic acid	NULL	Biological Test Results|Classification|Literature
44259556	Rhamnocitrin 3-rhamnoside	Rhamnocitrin 3-rhamnoside|LMPK12112574	446.4	C22H22O10	155	718	1.5	32	5	10	4	InChI=1S/C22H22O10/c1-9-16(25)18(27)19(28)22(30-9)32-21-17(26)15-13(24)7-12(29-2)8-14(15)31-20(21)10-3-5-11(23)6-4-10/h3-9,16,18-19,22-25,27-28H,1-2H3/t9?,16-,18?,19-,22-/m0/s1	CC1[C@@H](C([C@@H]([C@@H](O1)OC2=C(OC3=CC(=CC(=C3C2=O)O)OC)C4=CC=C(C=C4)O)O)O)O	SMGALHQWCQAJSC-PTCZFTINSA-N	5-hydroxy-2-(4-hydroxyphenyl)-7-methoxy-3-[(2S,3S,5R)-3,4,5-trihydroxy-6-methyloxan-2-yl]oxychromen-4-one	NULL	Classification|Names and Identifiers|Use and Manufacturing
46173707	Laminarin	Laminarin|SCHEMBL17408801|ZINC8551225|C00771|WURCS=2.0/2,3,2/[a2122h-1a_1-5][a2122h-1b_1-5]/1-2-2/a3-b1_b3-c1	504.4	C18H32O16	269	641	-5.8	34	11	16	7	InChI=1S/C18H32O16/c19-1-4-7(22)10(25)11(26)17(31-4)34-15-9(24)6(3-21)32-18(13(15)28)33-14-8(23)5(2-20)30-16(29)12(14)27/h4-29H,1-3H2/t4-,5-,6-,7-,8-,9-,10+,11-,12-,13-,14+,15+,16+,17+,18+/m1/s1	C([C@@H]1[C@H]([C@@H]([C@H]([C@H](O1)O)O)O[C@H]2[C@@H]([C@H]([C@@H]([C@H](O2)CO)O)O[C@H]3[C@@H]([C@H]([C@@H]([C@H](O3)CO)O)O)O)O)O)O	DBTMGCOVALSLOR-DEVYUCJPSA-N	(2S,3R,4S,5R,6R)-4-[(2S,3R,4S,5R,6R)-3,5-dihydroxy-6-(hydroxymethyl)-4-[(2S,3R,4S,5S,6R)-3,4,5-trihydroxy-6-(hydroxymethyl)oxan-2-yl]oxyoxan-2-yl]oxy-6-(hydroxymethyl)oxane-2,3,5-triol	NULL	Agrochemical Information|Classification|Literature|Names and Identifiers|Patents|Pharmacology and Biochemistry|Use and Manufacturing
49787030	Schizonepetoside A	Schizonepetoside A|CHEBI:81232|C17634|Q27155173	330.37	C16H26O7	116	450	0.3	23	4	7	4	InChI=1S/C16H26O7/c1-8-3-4-10(11(18)5-8)9(2)7-22-16-15(21)14(20)13(19)12(6-17)23-16/h7-8,10,12-17,19-21H,3-6H2,1-2H3/b9-7+	CC1CCC(C(=O)C1)/C(=C/OC2C(C(C(C(O2)CO)O)O)O)/C	CMULNSPKSRFQAF-VQHVLOKHSA-N	5-methyl-2-[(E)-1-[3,4,5-trihydroxy-6-(hydroxymethyl)oxan-2-yl]oxyprop-1-en-2-yl]cyclohexan-1-one	NULL	Classification|Names and Identifiers|Patents
54711004	Digallate	digallate|3,4-dihydroxy-5-(3,4,5-trihydroxybenzoyloxy)benzoate|CHEBI:17866|Q27102674	321.21	C14H9O9-	168	442	1.7	23	5	9	4	InChI=1S/C14H10O9/c15-7-2-6(3-8(16)11(7)18)14(22)23-10-4-5(13(20)21)1-9(17)12(10)19/h1-4,15-19H,(H,20,21)/p-1	C1=C(C=C(C(=C1O)[O-])O)C(=O)OC2=CC(=CC(=C2O)O)C(=O)O	COVFEVWNJUOYRL-UHFFFAOYSA-M	4-(5-carboxy-2,3-dihydroxyphenoxy)carbonyl-2,6-dihydroxyphenolate	NULL	Classification|Literature|Names and Identifiers|Patents|Pharmacology and Biochemistry
56840949	3(R)-Deoxyharringtonine	Deoxyharringtonine|Desoxyharringtonin|3(R)-Deoxyharringtonine|NSC 142196|Cephalotaxine, 4-methyl-, 2-hydroxy-2-(3-methylbutyl)butanedioate (ester), (3(R))-|Cephalotaxine, 4-methyl-2-hydroxy-2-(3-methylbutyl)butanedioate (ester), (3(R))- (9CI)	515.6	C28H37NO8	104	907	1.9	37	1	9	10	InChI=1S/C28H37NO8/c1-17(2)6-9-28(32,15-23(30)34-4)26(31)37-25-22(33-3)14-27-8-5-10-29(27)11-7-18-12-20-21(36-16-35-20)13-19(18)24(25)27/h12-14,17,24-25,32H,5-11,15-16H2,1-4H3/t24-,25?,27?,28+/m1/s1	CC(C)CC[C@](CC(=O)OC)(C(=O)OC1[C@H]2C3=CC4=C(C=C3CCN5C2(CCC5)C=C1OC)OCO4)O	WRCBXHDQHPUVHW-KBXBIZAPSA-N	1-O-[(2S)-4-methoxy-16,18-dioxa-10-azapentacyclo[11.7.0.02,6.06,10.015,19]icosa-1(20),4,13,15(19)-tetraen-3-yl] 4-O-methyl (2S)-2-hydroxy-2-(3-methylbutyl)butanedioate	NULL	Classification|Literature|Names and Identifiers|Toxicity
70678558	alpha-Copaene	a-copaene|Copaene|ALPHA-COPAENE|8-Isopropyl-1,3-dimethyltricyclo(4.4.0.02,7)dec-3-ene|(1S,6S,7S,8S)-8-isopropyl-1,3-dimethyltricyclo[4.4.0.0(2,7)]dec-3-ene|(1S,6S,7S,8S)-1,3-dimethyl-8-(propan-2-yl)-tricyclo[4.4.0.0(2,7)]dec-3-ene|3856-25-5|CHEBI:10221|DTXSID30873067	204.35	C15H24	0	312	4.5	15	0	0	1	InChI=1S/C15H24/c1-9(2)11-7-8-15(4)12-6-5-10(3)14(15)13(11)12/h5,9,11-14H,6-8H2,1-4H3/t11-,12-,13-,14?,15-/m0/s1	CC1=CC[C@H]2[C@H]3C1[C@]2(CC[C@H]3C(C)C)C	VLXDPFLIRFYIME-XIQJJJERSA-N	(1S,6S,7S,8S)-1,3-dimethyl-8-propan-2-yltricyclo[4.4.0.02,7]dec-3-ene	NULL	Classification|Literature|Names and Identifiers|Patents|Pharmacology and Biochemistry|Safety and Hazards
71467079	Epiberberine chloride	Epiberberine chloride|Epiberberine (chloride)|889665-86-5|8,9-Dimethoxy-11,12-dihydro-[1,3]dioxolo[4,5-h]isoquinolino[2,1-b]isoquinolin-13-ium chloride|HY-N0226A|CS-6060|16,17-dimethoxy-5,7-dioxa-1-azoniapentacyclo[11.8.0.03,11.04,8.014,19]henicosa-1(13),2,4(8),9,11,14,16,18-octaene;chloride	371.8	C20H18ClNO4	40.8	488	NULL	26	0	5	2	InChI=1S/C20H18NO4.ClH/c1-22-18-8-13-5-6-21-10-15-12(3-4-17-20(15)25-11-24-17)7-16(21)14(13)9-19(18)23-2;/h3-4,7-10H,5-6,11H2,1-2H3;1H/q+1;/p-1	COC1=C(C=C2C(=C1)CC[N+]3=C2C=C4C=CC5=C(C4=C3)OCO5)OC.[Cl-]	DGRBIBRPLDAHJH-UHFFFAOYSA-M	16,17-dimethoxy-5,7-dioxa-1-azoniapentacyclo[11.8.0.03,11.04,8.014,19]henicosa-1(13),2,4(8),9,11,14,16,18-octaene;chloride	NULL	Literature
71531543	4-[[(1S)-6,7-dimethoxy-2-methyl-3,4-dihydro-1H-isoquinolin-1-yl]methyl]-2-[[(1R)-6-methoxy-1-[(4-methoxyphenyl)methyl]-2-methyl-3,4-dihydro-1H-isoquinolin-7-yl]oxy]phenol	Neferine|(-)-Neferine|Neferine, >=98% (HPLC)|HY-N0441|s5144|ZINC100822831|CCG-270272|CS-5848|AC-34330|N2576|2-[[1beta-(4-Methoxybenzyl)-2-methyl-6-methoxy-1,2,3,4-tetrahydroisoquinoline-7-yl]oxy]-4-[(2-methyl-6,7-dimethoxy-1,2,3,4-tetrahydroisoquinoline-1alpha-yl)methyl]phenol|Phenol, 4-[[(1S)-1,2,3,4-tetrahydro-6,7-dimethoxy-2-methyl-1-isoquinolinyl]methyl]-2-[[(1R)-1,2,3,4-tetrahydro-6-methoxy-…	624.8	C38H44N2O6	72.9	933	6.7	46	1	8	10	InChI=1S/C38H44N2O6/c1-39-15-14-27-21-36(44-5)38(23-30(27)31(39)17-24-7-10-28(42-3)11-8-24)46-34-19-25(9-12-33(34)41)18-32-29-22-37(45-6)35(43-4)20-26(29)13-16-40(32)2/h7-12,19-23,31-32,41H,13-18H2,1-6H3/t31-,32+/m1/s1	CN1CCC2=CC(=C(C=C2[C@H]1CC3=CC=C(C=C3)OC)OC4=C(C=CC(=C4)C[C@H]5C6=CC(=C(C=C6CCN5C)OC)OC)O)OC	MIBATSHDJRIUJK-ZWXJPIIXSA-N	4-[[(1S)-6,7-dimethoxy-2-methyl-3,4-dihydro-1H-isoquinolin-1-yl]methyl]-2-[[(1R)-6-methoxy-1-[(4-methoxyphenyl)methyl]-2-methyl-3,4-dihydro-1H-isoquinolin-7-yl]oxy]phenol	NULL	Classification|Literature|Names and Identifiers
73083158	Acetylborneol	Acetylborneol|endo-2-acetylisoborneol|204577-66-2	196.29	C12H20O2	37.3	295	2.1	14	1	2	1	InChI=1S/C12H20O2/c1-8(13)12(14)7-9-5-6-11(12,4)10(9,2)3/h9,14H,5-7H2,1-4H3	CC(=O)C1(CC2CCC1(C2(C)C)C)O	LJPHLAJBHFCHOY-UHFFFAOYSA-N	1-(2-hydroxy-1,7,7-trimethyl-2-bicyclo[2.2.1]heptanyl)ethanone	NULL	Literature|Patents
73353444	Rubschisantherin	Rubschisantherin|CHEMBL2386335	458.5	C25H30O8	81.7	673	4.6	33	0	8	6	InChI=1S/C25H30O8/c1-12-8-15-9-18-23(32-11-31-18)24(29-6)19(15)20-16(21(13(12)2)33-14(3)26)10-17(27-4)22(28-5)25(20)30-7/h9-10,12-13,21H,8,11H2,1-7H3/t12-,13-,21+/m0/s1	C[C@H]1CC2=CC3=C(C(=C2C4=C(C(=C(C=C4[C@@H]([C@H]1C)OC(=O)C)OC)OC)OC)OC)OCO3	GRHNKVUUWRVFMM-OYMPBJRDSA-N	[(8R,9S,10S)-3,4,5,19-tetramethoxy-9,10-dimethyl-15,17-dioxatetracyclo[10.7.0.02,7.014,18]nonadeca-1(19),2,4,6,12,14(18)-hexaen-8-yl] acetate	NULL	Biological Test Results|Literature|Patents|Biological Test Results: Active
74937233	Zingerone glucoside	Zingerone glucoside|CHEBI:175579|4-[3-methoxy-4-[3,4,5-trihydroxy-6-(hydroxymethyl)oxan-2-yl]oxyphenyl]butan-2-one	356.4	C17H24O8	126	431	-1.1	25	4	8	7	InChI=1S/C17H24O8/c1-9(19)3-4-10-5-6-11(12(7-10)23-2)24-17-16(22)15(21)14(20)13(8-18)25-17/h5-7,13-18,20-22H,3-4,8H2,1-2H3	CC(=O)CCC1=CC(=C(C=C1)OC2C(C(C(C(O2)CO)O)O)O)OC	GXSGZLLXMDVQAS-UHFFFAOYSA-N	4-[3-methoxy-4-[3,4,5-trihydroxy-6-(hydroxymethyl)oxan-2-yl]oxyphenyl]butan-2-one	NULL	Classification|Literature|Names and Identifiers|Pharmacology and Biochemistry
75130910	CID 75130910	Gomisin D|60546-10-3|CHEBI:176928|HY-N2413|9457AF|C28H34O10|MFCD28964212|AC-34236|CS-0022614|FT-0775758|12,25-Dihydroxy-18,19,20-trimethoxy-11,12,24,25-tetramethyl-4,6,9,14-tetraoxapentacyclo[13.7.3.03,7.08,22.016,21]pentacosa-1,3(7),8(22),16,18,20-hexaen-13-one	530.6	C28H34O10	122	871	3.5	38	2	10	3	InChI=1S/C28H34O10/c1-13-8-15-9-18-22(37-12-36-18)24-19(15)20-16(10-17(32-5)21(33-6)23(20)34-7)25(27(13,3)30)38-26(29)28(4,31)14(2)11-35-24/h9-10,13-14,25,30-31H,8,11-12H2,1-7H3	CC1CC2=CC3=C(C4=C2C5=C(C(=C(C=C5C(C1(C)O)OC(=O)C(C(CO4)C)(C)O)OC)OC)OC)OCO3	VLLFEMVDMFTBHG-UHFFFAOYSA-N	12,25-dihydroxy-18,19,20-trimethoxy-11,12,24,25-tetramethyl-4,6,9,14-tetraoxapentacyclo[13.7.3.03,7.08,22.016,21]pentacosa-1,3(7),8(22),16,18,20-hexaen-13-one	NULL	Classification|Literature|Names and Identifiers
90658633	Gomphrenin I	Gomphrenin I|Isogomphrenin I	550.5	C24H26N2O13	247	1060	-1.3	39	8	15	8	InChI=1S/C24H26N2O13/c27-8-17-18(29)19(30)20(31)24(39-17)38-16-7-13-10(6-15(16)28)5-14(23(36)37)26(13)2-1-9-3-11(21(32)33)25-12(4-9)22(34)35/h1-3,6-7,12,14,17-20,24,27-31H,4-5,8H2,(H,32,33)(H,34,35)(H,36,37)/b2-1+/t12-,14-,17+,18+,19-,20+,24+/m0/s1	C1[C@H](N=C(C=C1/C=C/N2[C@@H](CC3=CC(=C(C=C32)O[C@H]4[C@@H]([C@H]([C@@H]([C@H](O4)CO)O)O)O)O)C(=O)O)C(=O)O)C(=O)O	IKCBLEDGTPAJDE-FTNGGYTGSA-N	(2S)-4-[(E)-2-[(2S)-2-carboxy-5-hydroxy-6-[(2S,3R,4S,5S,6R)-3,4,5-trihydroxy-6-(hydroxymethyl)oxan-2-yl]oxy-2,3-dihydroindol-1-yl]ethenyl]-2,3-dihydropyridine-2,6-dicarboxylic acid	NULL	Classification|Literature|Names and Identifiers
91747494	Campherenol	Campherenol|Q67879758	222.37	C15H26O	20.2	303	4.7	16	1	1	3	InChI=1S/C15H26O/c1-11(2)6-5-8-14(3)12-7-9-15(14,4)13(16)10-12/h6,12-13,16H,5,7-10H2,1-4H3/t12?,13-,14?,15?/m1/s1	CC(=CCCC1(C2CCC1([C@@H](C2)O)C)C)C	SGAYOTORECIFCJ-MXTXEEQBSA-N	(2R)-1,7-dimethyl-7-(4-methylpent-3-enyl)bicyclo[2.2.1]heptan-2-ol	NULL	Chemical and Physical Properties|Names and Identifiers
91826818	Benzoylgomisin O	Benzoylgomisin O|6-o-Benzoylgomisin O|130783-32-3|UNII-Y5AT2L2CHO|Y5AT2L2CHO|[(8R,9S,10S)-3,4,5,19-tetramethoxy-9,10-dimethyl-15,17-dioxatetracyclo[10.7.0.02,7.014,18]nonadeca-1(19),2,4,6,12,14(18)-hexaen-8-yl] benzoate|Benzoylgomisin O, (+)-|HY-N2266|ZINC15262569|AKOS037515076|Benzo(3,4)cycloocta(1,2-f)(1,3)benzodioxol-5-ol, 5,6,7,8-tetrahydro-1,2,3,13-tetramethoxy-6,7-dimethyl-, 5-benzoate, (5R…	520.6	C30H32O8	81.7	786	6.2	38	0	8	7	InChI=1S/C30H32O8/c1-16-12-19-13-22-27(37-15-36-22)28(34-5)23(19)24-20(14-21(32-3)26(33-4)29(24)35-6)25(17(16)2)38-30(31)18-10-8-7-9-11-18/h7-11,13-14,16-17,25H,12,15H2,1-6H3/t16-,17-,25+/m0/s1	C[C@H]1CC2=CC3=C(C(=C2C4=C(C(=C(C=C4[C@@H]([C@H]1C)OC(=O)C5=CC=CC=C5)OC)OC)OC)OC)OCO3	XUGSROZUUURBSW-XOWTYJCDSA-N	[(8R,9S,10S)-3,4,5,19-tetramethoxy-9,10-dimethyl-15,17-dioxatetracyclo[10.7.0.02,7.014,18]nonadeca-1(19),2,4,6,12,14(18)-hexaen-8-yl] benzoate	NULL	Classification|Literature|Names and Identifiers|Patents
91864462	Angeloylgomisin O	Angeloylgomisin O|83864-69-1|UNII-2USP2X4F50|2USP2X4F50|[(8R,9S,10S)-3,4,5,19-tetramethoxy-9,10-dimethyl-15,17-dioxatetracyclo[10.7.0.02,7.014,18]nonadeca-1(19),2,4,6,12,14(18)-hexaen-8-yl] (Z)-2-methylbut-2-enoate|HY-N2271|ZINC15262550|AKOS037515070|2-Butenoic acid, 2-methyl-, (5R,6S,7S,13aS)-5,6,7,8-tetrahydro-1,2,3,13-tetramethoxy-6,7-dimethylbenzo(3,4)cycloocta(1,2-f)(1,3)benzodioxol-5-yl est…	498.6	C28H34O8	81.7	786	5.8	36	0	8	7	InChI=1S/C28H34O8/c1-9-14(2)28(29)36-23-16(4)15(3)10-17-11-20-25(35-13-34-20)26(32-7)21(17)22-18(23)12-19(30-5)24(31-6)27(22)33-8/h9,11-12,15-16,23H,10,13H2,1-8H3/b14-9-/t15-,16-,23+/m0/s1	C/C=C(/C)\\C(=O)O[C@@H]1[C@H]([C@H](CC2=CC3=C(C(=C2C4=C(C(=C(C=C14)OC)OC)OC)OC)OCO3)C)C	PLKFSXFJGNZAER-XXDSNBTQSA-N	[(8R,9S,10S)-3,4,5,19-tetramethoxy-9,10-dimethyl-15,17-dioxatetracyclo[10.7.0.02,7.014,18]nonadeca-1(19),2,4,6,12,14(18)-hexaen-8-yl] (Z)-2-methylbut-2-enoate	NULL	Classification|Literature|Names and Identifiers
91864463	Angeloylisogomisin O	Angeloylisogomisin O|UNII-046M30W397|83864-70-4|046M30W397|ZINC33842480|2-Butenoic acid, 2-methyl-, (6S,7S,8R,13aS)-5,6,7,8-tetrahydro-1,2,3,13-tetramethoxy-6,7-dimethylbenzo(3,4)cycloocta(1,2-f)(1,3)benzodioxol-8-yl ester, (2Z)-|W1789|Q27247629	498.6	C28H34O8	81.7	786	5.8	36	0	8	7	InChI=1S/C28H34O8/c1-9-14(2)28(29)36-23-16(4)15(3)10-17-11-19(30-5)24(31-6)26(32-7)21(17)22-18(23)12-20-25(27(22)33-8)35-13-34-20/h9,11-12,15-16,23H,10,13H2,1-8H3/b14-9-/t15-,16-,23+/m0/s1	C/C=C(/C)\\C(=O)O[C@@H]1[C@H]([C@H](CC2=CC(=C(C(=C2C3=C(C4=C(C=C13)OCO4)OC)OC)OC)OC)C)C	PZUDCPSZWPLXKT-XXDSNBTQSA-N	[(9S,10S,11R)-3,4,5,19-tetramethoxy-9,10-dimethyl-15,17-dioxatetracyclo[10.7.0.02,7.014,18]nonadeca-1(19),2,4,6,12,14(18)-hexaen-11-yl] (Z)-2-methylbut-2-enoate	NULL	Classification|Literature|Names and Identifiers
101603243	Cyclokoreanine B	Cyclokoreanine B|10413-97-5	414.7	C27H46N2O	35.5	760	6.1	30	2	3	3	InChI=1S/C27H46N2O/c1-17(28-6)22-18(30)15-25(5)20-10-9-19-23(2,3)21(29(7)8)11-12-26(19)16-27(20,26)14-13-24(22,25)4/h13-14,17-22,28,30H,9-12,15-16H2,1-8H3/t17-,18+,19-,20-,21+,22-,24+,25-,26+,27-/m0/s1	C[C@@H]([C@H]1[C@@H](C[C@@]2([C@@]1(C=C[C@]34[C@H]2CC[C@@H]5[C@]3(C4)CC[C@H](C5(C)C)N(C)C)C)C)O)NC	YNGZPMBCHZYUHN-WBTNJATBSA-N	(1R,3R,6R,8R,11S,12S,14R,15S,16R)-6-(dimethylamino)-7,7,12,16-tetramethyl-15-[(1S)-1-(methylamino)ethyl]pentacyclo[9.7.0.01,3.03,8.012,16]octadec-17-en-14-ol	NULL	NULL
